# Supplementary material for: (E)-4-Bromo-N-(2,3-dimeth­oxy­benzyl­idene)aniline
Source: Acta Crystallogr Sect E Struct Rep Online. 2010 Aug 4;66(Pt 9):o2217. doi: 10.1107/S1600536810029880 (PMC3007893; doi:10.1107/S1600536810029880)
Supplement: Supplementary file 1 [file e-66-o2217-sup1.cif]

##############################################################################
###                                                                        ###
###        Electronic paper (Acta Crystallographica Section E)             ###
###                                                                        ###
##############################################################################
#                                                                            #
# This CIF contains the data in a paper accepted for publication in Acta     #
# Crystallographica Section E. It conforms to the requirements of Notes      #
# for Authors for Section E, and has been peer reviewed under the auspices   #
# of the IUCr Commission on Journals.                                        #
#                                                                            #
# Full details of the Crystallographic Information File format               #
# are given in the paper "The Crystallographic Information File (CIF):       #
# a New Standard Archive File for Crystallography" by S. R. Hall, F. H.      #
# Allen and I. D. Brown [Acta Cryst. (1991), A47, 655-685].                  #
#                                                                            #
# The current version of the core CIF dictionary is obtainable from          #
# ftp://ftp.iucr.org/pub/cif_core.dic. The current version number is 2.4.    #
#                                                                            #
# Software is freely available for graphical display of the structure(s) in  #
# this CIF.  For information consult the CIF home page http://www.iucr.org/  #
# cif/home.html                                                              #
#                                                                            #
# This file may be used for bona fide research purposes within the           #
# scientific community so long as proper attribution is given to the journal # 
# article from which it was obtained.                                        #
#                                                                            #
##############################################################################
                                             
data_global
_audit_creation_method     'Jana2006 Version : 12/07/2010'
_journal_date_recd_electronic     2010-07-22
_journal_date_accepted     2010-07-27
_journal_name_full     'Acta Crystallographica, Section E'
_journal_year     2010
_journal_volume     66
_journal_issue      9
_journal_page_first     o2217
_journal_page_last     o2217
_journal_paper_category     QO
_journal_coeditor_code     BT5308
_publ_contact_author_name     'Karla Fejfarov\'a'
_publ_contact_author_address
;
Institute of Physics of the ASCR, v.v.i.
Na Slovance 2
182 21 Praha 8
Czech Republic
;
_publ_contact_author_email     fejfarov@fzu.cz
_publ_contact_author_fax     '+420 233 343 184'
_publ_contact_author_phone     '+420 220 318 594'
_publ_section_title
;
(<i>E</i>)-4-Bromo-<i>N</i>-(2,3-dimethoxybenzylidene)aniline
;
loop_
    _publ_author_name
    _publ_author_address
    'Fejfarov\'a, Karla'
;
Institute of Physics of the ASCR, v.v.i.
Na Slovance 2
182 21 Praha 8
Czech Republic
;
    'Makrl\'ik, Emanuel'
;
Faculty of Applied Sciences
University of West Bohemia
Husova 11
30611 Pilsen
Czech Republic
;
    'Khalaji, Aliakbar Dehno'
;
Department of Chemistry
Faculty of Science
Golestan University
Gorgan
Iran
;
data_I
_chemical_name_systematic
;
(<i>E</i>)-4-Bromo-<i>N</i>-(2,3-dimethoxybenzylidene)aniline
;
_chemical_name_common     ?
_chemical_formula_moiety     'C15 H14 Br N O2'
_chemical_formula_sum     'C15 H14 Br N O2'
_chemical_formula_structural     ?
_chemical_formula_analytical     ?
_chemical_formula_iupac     'C15 H14 Br N O2'
_chemical_formula_weight     320.2
_chemical_melting_point     ?
_symmetry_cell_setting     orthorhombic
_symmetry_space_group_name_H-M     'P b c a'
_symmetry_space_group_name_Hall     '-P 2ac 2ab'
loop_
    _symmetry_equiv_pos_site_id
    _symmetry_equiv_pos_as_xyz
    1 x,y,z
    2 -x+1/2,-y,z+1/2
    3 -x,y+1/2,-z+1/2
    4 x+1/2,-y+1/2,-z
    5 -x,-y,-z
    6 x+1/2,y,-z+1/2
    7 x,-y+1/2,z+1/2
    8 -x+1/2,y+1/2,z
_cell_length_a     13.9978(2)
_cell_length_b     7.05570(10)
_cell_length_c     27.3758(4)
_cell_angle_alpha     90
_cell_angle_beta     90
_cell_angle_gamma     90
_cell_volume     2703.75(7)
_cell_formula_units_Z     8
_cell_measurement_reflns_used     17724
_cell_measurement_theta_min     3.1568
_cell_measurement_theta_max     66.6581
_cell_measurement_temperature     120
_cell_special_details
;
;
_exptl_crystal_description     prism
_exptl_crystal_colour     colourless
_exptl_crystal_size_max     0.5445
_exptl_crystal_size_mid     0.3245
_exptl_crystal_size_min     0.2296
_exptl_crystal_density_diffrn     1.5727
_exptl_crystal_density_meas     ?
_exptl_crystal_density_method     'not measured'
_exptl_crystal_F_000     1296
_exptl_absorpt_coefficient_mu     4.126
_exptl_absorpt_correction_type     analytical
_exptl_absorpt_process_details     '(CrysAlis Pro; Oxford Diffraction, 2009)'
_exptl_absorpt_correction_T_min     0.365
_exptl_absorpt_correction_T_max     0.698
_exptl_special_details
;
CrysAlisPro, Oxford Diffraction (2009),
Analytical numeric absorption correction using a multifaceted crystal
model.
;
_diffrn_ambient_temperature     120
_diffrn_radiation_type     'Cu K\a'
_diffrn_radiation_wavelength     1.54184
_diffrn_radiation_source     'X-ray tube'
_diffrn_radiation_monochromator     'mirror'
_diffrn_measurement_device_type
;
Oxford Diffraction Xcalibur diffractometer with an
Atlas (Gemini ultra Cu) detector
;
_diffrn_measurement_device     'four-cycle diffractometer'
_diffrn_measurement_method     'Rotation method data acquisition using \w scans'
_diffrn_detector_area_resol_mean     10.3784
_diffrn_reflns_number     24799
_diffrn_reflns_av_R_equivalents     0.0414
_diffrn_reflns_av_sigmaI/netI     0.0051
_diffrn_reflns_theta_min     4.52
_diffrn_reflns_theta_max     66.81
_diffrn_reflns_theta_full     66.81
_diffrn_measured_fraction_theta_max     0.98
_diffrn_measured_fraction_theta_full     0.98
_diffrn_reflns_limit_h_min     -16
_diffrn_reflns_limit_h_max     16
_diffrn_reflns_limit_k_min     -8
_diffrn_reflns_limit_k_max     8
_diffrn_reflns_limit_l_min     -32
_diffrn_reflns_limit_l_max     32
_diffrn_reflns_reduction_process
;
Integration of the CCD images was done by program CrysAlisPro
(Oxford diffraction, 2009). The same program was used for indexing of the
crystal shape and absorption correction.
;
_refine_special_details
;
The refinement was carried out against all reflections. The conventional
<i>R</i>-factor is always based on <i>F</i>. The goodness of fit as well as
the weighted <i>R</i>-factor are based on <i>F</i> and <i>F</i>^2^ for
refinement carried out on <i>F</i> and <i>F</i>^2^, respectively. The
threshold expression is used only for calculating <i>R</i>-factors <i>etc</i>.
and it is not relevant to the choice of reflections for refinement.
The program used for refinement, Jana2006, uses the weighting scheme based on
the experimental expectations, see _refine_ls_weighting_details, that does not
force <i>S</i> to be one. Therefore the values of <i>S</i> are usually larger
than the ones from the <i>SHELX</i> program.
;
_reflns_number_total     2365
_reflns_number_gt     2178
_reflns_threshold_expression     I>3\s(I)
_refine_ls_structure_factor_coef     Fsqd
_refine_ls_R_factor_all     0.0323
_refine_ls_R_factor_gt     0.0301
_refine_ls_wR_factor_gt     0.1206
_refine_ls_wR_factor_ref     0.1226
_refine_ls_goodness_of_fit_ref     1.82
_refine_ls_number_reflns     2365
_refine_ls_number_parameters     172
_refine_ls_number_restraints     0
_refine_ls_number_constraints     56
_refine_ls_hydrogen_treatment     constr
_refine_ls_weighting_scheme     sigma
_refine_ls_weighting_details     'w=1/[\s^2^(I)+0.0035999999I^2^]'
_refine_ls_shift/su_max     0.0040
_refine_ls_shift/su_mean     0.0002
_refine_diff_density_max     0.28
_refine_diff_density_min     -0.31
_refine_ls_extinction_method     'none'
loop_
    _atom_type_symbol
    _atom_type_scat_dispersion_real
    _atom_type_scat_dispersion_imag
    _atom_type_scat_source
    C 0.018 0.009 'International Tables Vol C tables 4.2.6.8 and 6.1.1.1'
    H 0.000 0.000 'International Tables Vol C tables 4.2.6.8 and 6.1.1.1'
    Br -0.676 1.281 'International Tables Vol C tables 4.2.6.8 and 6.1.1.1'
    N 0.031 0.018 'International Tables Vol C tables 4.2.6.8 and 6.1.1.1'
    O 0.049 0.032 'International Tables Vol C tables 4.2.6.8 and 6.1.1.1'
_computing_data_collection     'CrysAlis Pro (Oxford Diffraction, 2009)'
_computing_cell_refinement     'CrysAlis Pro (Oxford Diffraction, 2009)'
_computing_data_reduction     'CrysAlis Pro (Oxford Diffraction, 2009)'
_computing_structure_solution     'SIR2002 (Burla <i>et al.</i>, 2003)'
_computing_structure_refinement
                                 'JANA2006 (Pet\<r\'i\<cek <i>et al.</i>, 2006)'
_computing_molecular_graphics     'DIAMOND (Brandenburg & Putz, 2005)'
_computing_publication_material
                                 'JANA2006 (Pet\<r\'i\<cek <i>et al.</i>, 2006)'
loop_
    _atom_site_type_symbol
    _atom_site_label
    _atom_site_fract_x
    _atom_site_fract_y
    _atom_site_fract_z
    _atom_site_U_iso_or_equiv
    _atom_site_adp_type
    _atom_site_calc_flag
    _atom_site_refinement_flags
    _atom_site_occupancy
    _atom_site_disorder_assembly
    _atom_site_disorder_group
    Br Br1 0.301516(18) 0.35856(4) 0.297810(9) 0.03286(15) Uani d . 1 . .
    O O1 0.46379(10) 0.9683(2) 0.56018(5) 0.0238(5) Uani d . 1 . .
    O O2 0.48573(11) 1.0730(2) 0.65342(6) 0.0293(5) Uani d . 1 . .
    N N1 0.30118(11) 0.5268(3) 0.51592(7) 0.0204(6) Uani d . 1 . .
    C C1 0.35592(14) 0.6587(3) 0.53157(8) 0.0212(6) Uani d . 1 . .
    C C2 0.36519(14) 0.7060(3) 0.58364(8) 0.0210(6) Uani d . 1 . .
    C C3 0.41859(14) 0.8666(3) 0.59624(8) 0.0208(6) Uani d . 1 . .
    C C4 0.42987(14) 0.9178(3) 0.64562(8) 0.0245(7) Uani d . 1 . .
    C C5 0.38574(16) 0.8110(4) 0.68186(8) 0.0278(7) Uani d . 1 . .
    C C6 0.33284(18) 0.6502(3) 0.66869(9) 0.0285(7) Uani d . 1 . .
    C C7 0.32263(16) 0.5970(3) 0.62059(9) 0.0248(7) Uani d . 1 . .
    C C8 0.42620(16) 1.1557(3) 0.55295(9) 0.0279(7) Uani d . 1 . .
    C C9 0.5018(3) 1.1323(5) 0.70222(9) 0.0479(11) Uani d . 1 . .
    C C10 0.30271(13) 0.4922(3) 0.46499(9) 0.0217(7) Uani d . 1 . .
    C C11 0.21645(16) 0.4759(3) 0.43955(8) 0.0215(7) Uani d . 1 . .
    C C12 0.21516(16) 0.4411(3) 0.38997(9) 0.0239(7) Uani d . 1 . .
    C C13 0.30115(14) 0.4180(4) 0.36557(9) 0.0235(7) Uani d . 1 . .
    C C14 0.38827(15) 0.4325(3) 0.38971(8) 0.0248(7) Uani d . 1 . .
    C C15 0.38811(15) 0.4684(3) 0.43928(8) 0.0228(7) Uani d . 1 . .
    H H1 0.392541 0.729923 0.50828 0.0255 Uiso d . 1 . .
    H H5 0.391454 0.846917 0.715555 0.0334 Uiso d . 1 . .
    H H6 0.30309 0.575572 0.693754 0.0342 Uiso d . 1 . .
    H H7 0.286533 0.485819 0.612357 0.0298 Uiso d . 1 . .
    H H8a 0.445019 1.201521 0.521356 0.0419 Uiso d . 1 . .
    H H8b 0.357749 1.152148 0.554914 0.0419 Uiso d . 1 . .
    H H8c 0.450723 1.238776 0.577735 0.0419 Uiso d . 1 . .
    H H9a 0.553271 1.222056 0.702951 0.0718 Uiso d . 1 . .
    H H9b 0.444871 1.190439 0.714812 0.0718 Uiso d . 1 . .
    H H9c 0.518004 1.024448 0.721929 0.0718 Uiso d . 1 . .
    H H11 0.157197 0.489141 0.456874 0.0259 Uiso d . 1 . .
    H H12 0.155673 0.433057 0.37264 0.0287 Uiso d . 1 . .
    H H14 0.447304 0.417836 0.372267 0.0298 Uiso d . 1 . .
    H H15 0.447782 0.477042 0.45641 0.0273 Uiso d . 1 . .
loop_
    _atom_site_aniso_label
    _atom_site_aniso_U_11
    _atom_site_aniso_U_22
    _atom_site_aniso_U_33
    _atom_site_aniso_U_12
    _atom_site_aniso_U_13
    _atom_site_aniso_U_23
    _atom_site_aniso_type_symbol
    Br1 0.0370(3) 0.0382(3) 0.0233(3) 0.00213(10) 0.00027(8) -0.00306(9) Br
    O1 0.0186(7) 0.0251(8) 0.0277(8) -0.0003(6) 0.0057(6) -0.0002(6) O
    O2 0.0230(8) 0.0386(10) 0.0263(8) -0.0067(7) 0.0009(6) -0.0076(7) O
    N1 0.0158(9) 0.0199(10) 0.0256(11) 0.0023(6) -0.0014(6) -0.0015(8) N
    C1 0.0139(10) 0.0246(12) 0.0252(11) 0.0035(8) 0.0010(8) 0.0020(8) C
    C2 0.0135(9) 0.0233(11) 0.0261(11) 0.0043(8) -0.0008(8) 0.0001(9) C
    C3 0.0135(9) 0.0245(12) 0.0243(11) 0.0041(8) 0.0011(8) 0.0004(8) C
    C4 0.0165(10) 0.0283(12) 0.0289(12) 0.0034(9) -0.0012(9) -0.0024(9) C
    C5 0.0233(11) 0.0359(13) 0.0242(12) 0.0024(10) -0.0008(9) -0.0027(10) C
    C6 0.0251(11) 0.0347(14) 0.0259(13) 0.0005(9) 0.0025(10) 0.0057(9) C
    C7 0.0187(9) 0.0256(12) 0.0302(13) 0.0007(9) -0.0009(9) 0.0017(10) C
    C8 0.0245(11) 0.0276(13) 0.0316(13) -0.0026(9) 0.0002(10) 0.0026(9) C
    C9 0.0532(19) 0.061(2) 0.0292(16) -0.0202(15) 0.0065(11) -0.0175(11) C
    C10 0.0199(11) 0.0188(12) 0.0265(13) -0.0005(8) -0.0002(7) 0.0029(9) C
    C11 0.0160(10) 0.0212(12) 0.0274(13) 0.0005(8) 0.0003(8) 0.0024(9) C
    C12 0.0187(10) 0.0238(13) 0.0291(13) -0.0022(9) -0.0054(9) 0.0012(9) C
    C13 0.0258(12) 0.0222(12) 0.0225(12) 0.0004(8) -0.0002(8) 0.0043(9) C
    C14 0.0182(11) 0.0266(13) 0.0296(12) 0.0041(9) 0.0043(9) 0.0012(9) C
    C15 0.0159(10) 0.0222(12) 0.0302(12) 0.0001(8) -0.0028(8) 0.0011(9) C
loop_
    _geom_bond_atom_site_label_1
    _geom_bond_atom_site_label_2
    _geom_bond_site_symmetry_1
    _geom_bond_site_symmetry_2
    _geom_bond_distance
    _geom_bond_publ_flag
    Br1 C13 . . 1.902(2) .
    O1 C3 . . 1.375(3) .
    O1 C8 . . 1.437(3) .
    O2 C4 . . 1.362(3) .
    O2 C9 . . 1.418(3) .
    N1 C1 . . 1.279(3) .
    N1 C10 . . 1.416(3) .
    C1 C2 . . 1.470(3) .
    C1 H1 . . 0.96 .
    C2 C3 . . 1.401(3) .
    C2 C7 . . 1.403(3) .
    C3 C4 . . 1.408(3) .
    C4 C5 . . 1.391(3) .
    C5 C6 . . 1.402(3) .
    C5 H5 . . 0.96 .
    C6 C7 . . 1.377(3) .
    C6 H6 . . 0.96 .
    C7 H7 . . 0.96 .
    C8 H8a . . 0.96 .
    C8 H8b . . 0.96 .
    C8 H8c . . 0.96 .
    C9 H9a . . 0.96 .
    C9 H9b . . 0.96 .
    C9 H9c . . 0.96 .
    C10 C11 . . 1.399(3) .
    C10 C15 . . 1.397(3) .
    C11 C12 . . 1.380(3) .
    C11 H11 . . 0.96 .
    C12 C13 . . 1.386(3) .
    C12 H12 . . 0.96 .
    C13 C14 . . 1.391(3) .
    C14 C15 . . 1.380(3) .
    C14 H14 . . 0.96 .
    C15 H15 . . 0.96 .
loop_
    _geom_angle_atom_site_label_1
    _geom_angle_atom_site_label_2
    _geom_angle_atom_site_label_3
    _geom_angle_site_symmetry_1
    _geom_angle_site_symmetry_2
    _geom_angle_site_symmetry_3
    _geom_angle
    _geom_angle_publ_flag
    C3 O1 C8 . . . 114.26(16) .
    C4 O2 C9 . . . 118.40(19) .
    C1 N1 C10 . . . 116.48(19) .
    N1 C1 C2 . . . 122.9(2) .
    N1 C1 H1 . . . 118.5696 .
    C2 C1 H1 . . . 118.5683 .
    C1 C2 C3 . . . 118.01(19) .
    C1 C2 C7 . . . 122.51(19) .
    C3 C2 C7 . . . 119.5(2) .
    O1 C3 C2 . . . 119.40(19) .
    O1 C3 C4 . . . 120.25(18) .
    C2 C3 C4 . . . 120.3(2) .
    O2 C4 C3 . . . 114.91(19) .
    O2 C4 C5 . . . 125.4(2) .
    C3 C4 C5 . . . 119.7(2) .
    C4 C5 C6 . . . 119.3(2) .
    C4 C5 H5 . . . 120.337 .
    C6 C5 H5 . . . 120.3378 .
    C5 C6 C7 . . . 121.4(2) .
    C5 C6 H6 . . . 119.2822 .
    C7 C6 H6 . . . 119.2822 .
    C2 C7 C6 . . . 119.7(2) .
    C2 C7 H7 . . . 120.1302 .
    C6 C7 H7 . . . 120.13 .
    O1 C8 H8a . . . 109.4703 .
    O1 C8 H8b . . . 109.4718 .
    O1 C8 H8c . . . 109.4712 .
    H8a C8 H8b . . . 109.4709 .
    H8a C8 H8c . . . 109.4712 .
    H8b C8 H8c . . . 109.4719 .
    O2 C9 H9a . . . 109.4702 .
    O2 C9 H9b . . . 109.4705 .
    O2 C9 H9c . . . 109.4702 .
    H9a C9 H9b . . . 109.4713 .
    H9a C9 H9c . . . 109.472 .
    H9b C9 H9c . . . 109.473 .
    N1 C10 C11 . . . 119.44(18) .
    N1 C10 C15 . . . 121.99(18) .
    C11 C10 C15 . . . 118.5(2) .
    C10 C11 C12 . . . 121.1(2) .
    C10 C11 H11 . . . 119.4722 .
    C12 C11 H11 . . . 119.4722 .
    C11 C12 C13 . . . 118.9(2) .
    C11 C12 H12 . . . 120.5379 .
    C13 C12 H12 . . . 120.5366 .
    Br1 C13 C12 . . . 119.89(16) .
    Br1 C13 C14 . . . 118.51(16) .
    C12 C13 C14 . . . 121.6(2) .
    C13 C14 C15 . . . 118.6(2) .
    C13 C14 H14 . . . 120.6854 .
    C15 C14 H14 . . . 120.6846 .
    C10 C15 C14 . . . 121.2(2) .
    C10 C15 H15 . . . 119.378 .
    C14 C15 H15 . . . 119.3768 .
loop_
    _geom_torsion_atom_site_label_1
    _geom_torsion_atom_site_label_2
    _geom_torsion_atom_site_label_3
    _geom_torsion_atom_site_label_4
    _geom_torsion_site_symmetry_1
    _geom_torsion_site_symmetry_2
    _geom_torsion_site_symmetry_3
    _geom_torsion_site_symmetry_4
    _geom_torsion
    _geom_torsion_publ_flag
    C8 O1 C3 C2 . . . . 113.2(2) .
    C8 O1 C3 C4 . . . . -70.0(2) .
    C9 O2 C4 C3 . . . . -179.1(2) .
    C9 O2 C4 C5 . . . . 0.5(3) .
    C10 N1 C1 C2 . . . . -177.41(18) .
    C1 N1 C10 C11 . . . . -132.3(2) .
    C1 N1 C10 C15 . . . . 49.5(3) .
loop_
    _geom_hbond_atom_site_label_D
    _geom_hbond_atom_site_label_H
    _geom_hbond_atom_site_label_A
    _geom_hbond_site_symmetry_D
    _geom_hbond_site_symmetry_H
    _geom_hbond_site_symmetry_A
    _geom_hbond_distance_DH
    _geom_hbond_distance_HA
    _geom_hbond_distance_DA
    _geom_hbond_angle_DHA
    _geom_hbond_publ_flag
    C12 H12 O2 . . 4_466 0.96 2.48 3.425(3) 167 y
    C7 H7 Cg1 . . 7_545 0.96 2.84 3.680(2) 147 y
    C14 H14 Cg1 . . 5_666 0.96 2.77 3.618(2) 147 y
