# Supplementary material for: (E)-4-Bromo-N-(2,3-dimeth­oxy­benzyl­idene)aniline
Source: Acta Crystallogr Sect E Struct Rep Online. 2010 Aug 4;66(Pt 9):o2217. doi: 10.1107/S1600536810029880 (PMC3007893; doi:10.1107/S1600536810029880)
Supplement: Supplementary file 2 [file e-66-o2217-Isup2.hkl]

#
# h,k,l, Fc-squared, Fo-squared, sigma(Fo-squared) and status flag
#
data_I
_shelx_title                             '   '
_shelx_refln_list_code                   4
_shelx_F_calc_maximum                    331.88
_exptl_crystal_F_000                     1296
_reflns_d_resolution_high                0.8387

loop_
 _symmetry_equiv_pos_as_xyz
 'x, y, z'
 '-x+1/2, -y, z+1/2'
 '-x, y+1/2, -z+1/2'
 'x+1/2, -y+1/2, -z'
 '-x, -y, -z'
 'x+1/2, y, -z+1/2'
 'x, -y+1/2, z+1/2'
 '-x+1/2, y+1/2, z'

_cell_length_a                           13.9978(2)
_cell_length_b                           7.05570(10)
_cell_length_c                           27.3758(4)
_cell_angle_alpha                        90
_cell_angle_beta                         90
_cell_angle_gamma                        90

_shelx_F_squared_multiplier              1.000

loop_
 _refln_index_h
 _refln_index_k
 _refln_index_l
 _refln_F_squared_calc
 _refln_F_squared_meas
 _refln_F_squared_sigma
 _refln_observed_status
   2   0   0    33717.53    33290.59    321.47 o
   4   0   0      499.38      459.92      8.38 o
   6   0   0    13583.82    14038.96     56.29 o
   8   0   0    25412.71    26119.06     52.94 o
  10   0   0    34441.73    34401.23     84.44 o
  12   0   0    10673.71    11419.93     70.67 o
  14   0   0     1280.62     1412.10     17.73 o
  16   0   0      835.13      876.01     13.29 o
   2   1   0      996.02     1022.13      6.23 o
   4   1   0    10215.45    10358.40     32.70 o
   6   1   0    30638.92    32583.34     91.38 o
   8   1   0     5504.00     5687.81     16.77 o
  10   1   0       60.40       73.18      4.79 o
  12   1   0     4199.63     4527.46     25.75 o
  14   1   0     2719.93     2793.06     17.01 o
  16   1   0      922.39      953.38     14.49 o
   0   2   0    29670.75    29485.47     86.12 o
   2   2   0      387.88      496.57      4.79 o
   4   2   0    10472.93    10892.58     22.52 o
   6   2   0      127.24      124.92      5.87 o
   8   2   0      695.39      810.49      8.26 o
  10   2   0     1651.87     1649.25     13.17 o
  12   2   0      804.43      843.79     10.42 o
  14   2   0      147.26      152.83      6.95 o
  16   2   0      141.58      115.10      8.62 o
   2   3   0     2050.82     2055.75     17.37 o
   4   3   0     2813.91     2910.32     15.93 o
   6   3   0      198.20      222.18      5.39 o
   8   3   0      727.21      725.21      8.38 o
  10   3   0     1335.31     1384.43     12.10 o
  12   3   0     2896.93     3086.14     19.52 o
  14   3   0     1625.08     1782.79     14.37 o
   0   4   0    19937.82    19448.18     96.42 o
   2   4   0     4618.74     4116.05     26.35 o
   4   4   0       42.23       29.34      3.83 o
   6   4   0     2185.24     2253.61     12.82 o
   8   4   0     7029.42     7395.62     28.75 o
  10   4   0     3377.42     3637.69     21.08 o
  12   4   0      409.24      354.40      9.34 o
  14   4   0      421.97      447.70     10.42 o
   2   5   0     2039.64     1924.60     16.41 o
   4   5   0     9444.06     8958.63     31.50 o
   6   5   0    21237.96    22937.71     50.18 o
   8   5   0     2777.23     2930.08     18.09 o
  10   5   0        5.69        2.16      6.11 <
  12   5   0      187.74      168.64      7.43 o
   0   6   0     4857.42     3895.67     58.81 o
   2   6   0     2805.93     2982.42     25.39 o
   4   6   0       13.67       28.98      8.02 o
   6   6   0      168.13      161.45      9.94 o
   8   6   0      941.75     1273.17     17.13 o
  10   6   0      534.60      620.53     12.94 o
   2   7   0      113.18      346.62     16.89 o
   4   7   0      614.77      899.84     20.72 o
   6   7   0      502.97      544.96     15.45 o
   8   7   0       46.88      179.78     11.02 o
   0   8   0      405.58      762.82     24.43 o
   2   8   0      913.37     1239.15     19.64 o
   4   8   0      245.93      247.09     15.69 o
   1   1   1      904.69      886.55      3.23 o
   2   1   1    22463.54    22398.26     46.59 o
   3   1   1    55322.05    57038.43    134.03 o
   4   1   1       27.42       49.47      2.04 o
   5   1   1     1575.88     1647.81      9.94 o
   6   1   1     9753.03     9922.67     24.43 o
   7   1   1        8.69       11.98      2.99 o
   8   1   1     2871.61     3070.57      8.50 o
   9   1   1      150.11      166.36      3.23 o
  10   1   1       15.64       27.19      3.23 o
  11   1   1     1369.88     1412.10      8.74 o
  12   1   1     3528.51     3657.69     15.69 o
  13   1   1     3736.83     3956.99     14.97 o
  14   1   1     2130.53     2322.96     11.26 o
  15   1   1      624.32      618.26      6.47 o
  16   1   1     1205.45     1174.12      9.46 o
   0   2   1   126735.67   110141.07    386.50 o
   1   2   1     3741.76     3736.26      8.98 o
   2   2   1    33525.47    32836.90     35.57 o
   3   2   1      453.00      432.01      3.23 o
   4   2   1     8553.95     8714.06     14.73 o
   5   2   1     3388.58     3826.56     12.94 o
   6   2   1    21094.97    22684.39     37.97 o
   7   2   1      122.59      187.08      3.47 o
   8   2   1     9129.33     8952.04     17.97 o
   9   2   1     3678.11     3946.22     12.34 o
  10   2   1    14201.26    14350.60     23.95 o
  11   2   1     2879.56     2934.51     11.86 o
  12   2   1     2838.13     2952.12     12.82 o
  13   2   1      242.25      232.24      5.51 o
  14   2   1      110.66      122.65      4.43 o
  15   2   1       64.04       65.39      3.95 o
  16   2   1      420.77      405.54      9.82 o
   1   3   1        1.34        1.44      2.63 <
   2   3   1     7716.06     7632.65     19.64 o
   3   3   1      881.53      899.84      7.55 o
   4   3   1    12679.19    11566.29     23.00 o
   5   3   1     5261.24     5518.93     14.85 o
   6   3   1    13373.74    14067.22     19.52 o
   7   3   1      933.95     1061.77      6.83 o
   8   3   1     8799.42     9019.36     18.09 o
   9   3   1      146.22      150.67      3.95 o
  10   3   1       19.76       23.95      4.07 o
  11   3   1     1743.65     1789.50     10.78 o
  12   3   1     1403.79     1414.38     10.18 o
  13   3   1       10.76       27.67      5.15 o
  14   3   1     2173.58     2255.41     11.74 o
  15   3   1       21.79       22.52      5.27 o
   0   4   1       48.65       53.78     10.42 o
   1   4   1     2562.20     2859.77     15.69 o
   2   4   1      721.32      871.09      9.34 o
   3   4   1     2704.62     2905.88     12.22 o
   4   4   1       39.76       39.28      2.75 o
   5   4   1       55.49       67.91      2.87 o
   6   4   1       49.73       70.19      3.11 o
   7   4   1      322.51      333.56      5.03 o
   8   4   1     2504.29     2783.24     12.94 o
   9   4   1      526.16      502.20      6.23 o
  10   4   1      163.07      277.75      6.71 o
  11   4   1        8.93       49.70      5.51 o
  12   4   1       17.78       81.92      5.63 o
  13   4   1      615.99      550.71      6.59 o
  14   4   1      294.77      252.24      6.59 o
   1   5   1      101.53      110.31      5.63 o
   2   5   1      537.78      613.35      7.79 o
   3   5   1       13.69      116.66      5.51 o
   4   5   1      369.04      687.73      7.07 o
   5   5   1      120.84      243.37      5.39 o
   6   5   1      875.52     1194.60      9.70 o
   7   5   1       42.32       53.54      4.43 o
   8   5   1      182.01      261.10      5.51 o
   9   5   1       53.36       53.54      4.19 o
  10   5   1       13.87       16.41      4.43 o
  11   5   1        0.34        5.39      4.43 <
  12   5   1        1.57       10.90      4.79 <
  13   5   1       82.75       78.81      6.71 o
   0   6   1     3892.79     3807.04     28.98 o
   1   6   1        1.77        5.27     10.78 <
   2   6   1     2151.89     2114.92     15.57 o
   3   6   1      267.58      231.16      8.86 o
   4   6   1      417.67      405.90      6.83 o
   5   6   1      119.01      100.73      4.91 o
   6   6   1     1320.96     1393.18     11.98 o
   7   6   1       53.16       76.41      5.63 o
   8   6   1     2155.65     2275.65     13.77 o
   9   6   1      423.53      420.28      7.19 o
  10   6   1      950.16     1085.84     10.90 o
  11   6   1       13.28       23.12      6.35 o
   1   7   1        0.68        8.38      8.62 <
   2   7   1      925.61      974.82     14.97 o
   3   7   1      362.05      358.59     11.38 o
   4   7   1     3180.64     3109.38     17.37 o
   5   7   1     1618.75     1547.80     13.77 o
   6   7   1     2317.06     2210.61     15.09 o
   7   7   1       78.07      107.31      6.11 o
   8   7   1      838.90      746.29      8.50 o
   0   8   1     1161.71     1282.51     20.36 o
   1   8   1      145.25      138.46      8.62 o
   2   8   1      792.66      980.92     12.82 o
   3   8   1        9.93       36.53     10.18 o
   4   8   1       31.89       54.50     10.18 o
   1   0   2    10700.24    10843.23     76.65 o
   2   0   2     4767.77     4973.61     23.95 o
   3   0   2    69891.88    68685.20    420.16 o
   4   0   2     9630.80     9689.24     48.15 o
   5   0   2      293.43      253.32      6.83 o
   6   0   2     7058.90     7098.35     35.81 o
   7   0   2       51.45       88.87      4.19 o
   8   0   2     3312.49     3537.08     12.46 o
   9   0   2    11260.33    11187.33     26.23 o
  10   0   2     9167.61     9459.04     25.99 o
  11   0   2    11627.92    12382.17     32.94 o
  12   0   2       53.72       65.51      6.47 o
  13   0   2     2707.89     2730.54     18.56 o
  14   0   2       23.07       33.78      5.39 o
  15   0   2      315.74      310.69      7.19 o
  16   0   2      727.83      742.70     11.50 o
   1   1   2    12987.08    13045.82     12.58 o
   2   1   2     7162.07     7181.35     11.26 o
   3   1   2    49538.64    50430.30    131.75 o
   4   1   2    27633.36    27619.56     46.83 o
   5   1   2      840.38      704.25      6.23 o
   6   1   2    10970.61    11078.22     25.51 o
   7   1   2     2282.94     2330.62     10.90 o
   8   1   2      888.17      946.43      5.15 o
   9   1   2        1.09       12.94      2.52 o
  10   1   2      158.82      177.26      3.59 o
  11   1   2      372.77      386.74      5.39 o
  12   1   2      798.02      818.52      7.43 o
  13   1   2     1898.18     1999.58     11.50 o
  14   1   2     1734.07     1846.87     10.66 o
  15   1   2      647.06      679.82      6.59 o
  16   1   2     2007.43     1998.38     11.50 o
   0   2   2    26382.08    25808.98     44.43 o
   1   2   2     8735.69     9056.01     14.85 o
   2   2   2     7381.02     7537.43     12.82 o
   3   2   2      346.97      380.87      3.23 o
   4   2   2     1387.70     1566.01      6.23 o
   5   2   2     2903.20     3030.57     12.34 o
   6   2   2      137.93      153.31      4.07 o
   7   2   2     4714.12     4950.02     12.22 o
   8   2   2     2312.37     2323.44      7.79 o
   9   2   2        4.98       18.92      3.11 o
  10   2   2     2972.70     3159.80     11.98 o
  11   2   2      232.70      258.59      5.63 o
  12   2   2     2437.20     2544.66     11.98 o
  13   2   2      430.24      442.07      6.47 o
  14   2   2      249.69      250.32      4.91 o
  15   2   2        1.11        1.80      3.83 <
  16   2   2        7.60       11.74      5.63 <
   1   3   2     2761.03     2854.02     14.85 o
   2   3   2     1706.65     1604.33      9.94 o
   3   3   2     6979.92     7351.67     19.16 o
   4   3   2     4690.61     4479.32     14.49 o
   5   3   2       10.65       12.10      3.35 o
   6   3   2     7938.75     8538.00     15.45 o
   7   3   2     4849.51     4945.94     13.29 o
   8   3   2      296.66      303.62      4.19 o
   9   3   2     1303.78     1427.19      8.02 o
  10   3   2       14.30       18.09      4.07 o
  11   3   2     1121.38     1168.85      8.74 o
  12   3   2      637.55      665.69      7.79 o
  13   3   2     1324.67     1351.50      9.46 o
  14   3   2      359.36      409.02      6.23 o
  15   3   2       35.96       56.17      5.27 o
   0   4   2    35471.04    34971.46     90.67 o
   1   4   2      801.54      665.93      7.90 o
   2   4   2    11084.60    10664.29     25.15 o
   3   4   2     3495.09     3633.97     12.46 o
   4   4   2     3345.92     3578.88     11.26 o
   5   4   2        0.12        6.11      2.63 <
   6   4   2     3198.39     3245.67     10.78 o
   7   4   2     1288.15     1216.39      7.79 o
   8   4   2     5444.73     5738.11     17.25 o
   9   4   2      264.20      312.24      5.99 o
  10   4   2     8078.81     8710.59     22.28 o
  11   4   2     2729.15     2886.12     14.73 o
  12   4   2     3641.59     3657.21     15.09 o
  13   4   2      614.91      546.52      7.07 o
  14   4   2        8.95       12.46      4.91 <
   1   5   2       69.62       74.38      5.51 o
   2   5   2     2099.33     2053.83     12.58 o
   3   5   2     3697.87     3805.25     16.77 o
   4   5   2     5822.68     5922.80     19.52 o
   5   5   2     6307.64     6695.56     18.09 o
   6   5   2     1067.13     1167.29      8.74 o
   7   5   2     1072.11     1143.57      8.98 o
   8   5   2     1026.97     1021.65      8.74 o
   9   5   2      180.94      174.99      5.15 o
  10   5   2       26.29       17.85      4.43 o
  11   5   2      158.06      150.31      5.27 o
  12   5   2      468.43      522.32      7.43 o
  13   5   2       42.73       39.40      7.79 o
   0   6   2        7.01       39.17     23.83 <
   1   6   2      121.51      149.95      9.82 o
   2   6   2      748.07      865.59     11.50 o
   3   6   2      495.46      455.85     10.42 o
   4   6   2       48.06       57.97      7.19 o
   5   6   2       91.94       88.99      5.27 o
   6   6   2       87.04      120.37      5.87 o
   7   6   2      644.61      643.77      8.74 o
   8   6   2      101.35      192.35      6.35 o
   9   6   2      342.10      353.08      7.67 o
  10   6   2      387.28      551.43      8.02 o
  11   6   2       55.45       81.92      7.67 o
   1   7   2       57.17      113.54      9.82 o
   2   7   2        1.35      104.68     10.06 o
   3   7   2       95.49      190.56      9.22 o
   4   7   2       64.65      378.84     10.54 o
   5   7   2      267.18      406.14      8.98 o
   6   7   2      363.65      458.12      8.38 o
   7   7   2      590.81      575.86      8.38 o
   8   7   2       80.60      117.62      6.35 o
   0   8   2      249.29      446.39     14.97 o
   1   8   2       85.98      180.97      8.26 o
   2   8   2      252.94      329.37      8.86 o
   3   8   2       38.17       49.70     11.74 o
   4   8   2       12.96       12.82      9.58 <
   1   1   3     2600.64     2477.46      6.59 o
   2   1   3      432.01      438.72      2.99 o
   3   1   3    17170.60    17085.57     23.95 o
   4   1   3    53324.66    54477.25    109.71 o
   5   1   3     4316.71     4429.13     14.73 o
   6   1   3     3785.12     3995.32     18.32 o
   7   1   3     4365.61     4191.51     14.61 o
   8   1   3     1608.91     1618.23      6.47 o
   9   1   3      775.50      854.21      5.63 o
  10   1   3        3.84        9.46      2.87 o
  11   1   3       48.96       52.34      3.95 o
  12   1   3      116.93      113.30      4.55 o
  13   1   3     1667.54     1749.73     10.90 o
  14   1   3      363.21      394.77      6.23 o
  15   1   3       30.55       37.01      3.95 o
  16   1   3      453.77      467.11      7.31 o
   0   2   3      488.71      460.52      5.99 o
   1   2   3    44817.87    43461.55     48.26 o
   2   2   3      381.84      300.51      2.63 o
   3   2   3     1344.73     1288.26      5.87 o
   4   2   3     7473.64     7837.94     15.81 o
   5   2   3       22.96       27.07      2.75 o
   6   2   3      341.96      279.31      4.55 o
   7   2   3      623.41      542.44      3.95 o
   8   2   3     6285.64     6658.91     12.34 o
   9   2   3    13672.20    14083.87     20.36 o
  10   2   3     2831.60     2980.62     11.62 o
  11   2   3     4148.96     4281.93     14.37 o
  12   2   3      147.43      158.22      4.91 o
  13   2   3     3925.20     4036.40     15.57 o
  14   2   3       31.40       36.65      3.83 o
  15   2   3        0.97        0.84      4.19 <
  16   2   3       41.10       48.15      5.75 o
   1   3   3      962.96      926.91      7.90 o
   2   3   3     8349.09     8493.44     22.52 o
   3   3   3    18705.65    19021.07     33.66 o
   4   3   3     6075.90     6108.44     18.09 o
   5   3   3    22593.68    23425.41     30.18 o
   6   3   3     1332.30     1268.02      6.23 o
   7   3   3    10874.51    11072.23     18.80 o
   8   3   3      190.07      256.43      4.07 o
   9   3   3        1.58        6.35      3.59 <
  10   3   3      798.18      854.81      7.43 o
  11   3   3     2401.35     2458.42     11.86 o
  12   3   3     2250.30     2379.37     13.06 o
  13   3   3     2107.33     2204.27     11.50 o
  14   3   3     2393.38     2419.14     11.38 o
  15   3   3     1794.44     1767.70     13.89 o
   0   4   3     3655.27     3227.23     22.76 o
   1   4   3     1278.68     1237.71     10.90 o
   2   4   3     5676.06     5821.23     21.80 o
   3   4   3       79.60      104.08      3.35 o
   4   4   3      595.21      632.63      5.39 o
   5   4   3        8.53        8.50      2.87 <
   6   4   3       62.16       65.75      3.23 o
   7   4   3      170.86      169.72      3.83 o
   8   4   3      578.68      569.51      6.23 o
   9   4   3       56.66      111.03      5.51 o
  10   4   3     4399.25     4621.60     17.25 o
  11   4   3      941.33     1005.00      8.86 o
  12   4   3      320.24      383.75      6.83 o
  13   4   3        9.53       18.44      4.79 o
  14   4   3       33.78       30.18      5.15 o
   1   5   3       27.04       44.20      5.75 o
   2   5   3       21.28       61.68      6.23 o
   3   5   3     6042.25     6301.15     21.56 o
   4   5   3      328.10      404.35      6.47 o
   5   5   3      771.44      841.15      7.43 o
   6   5   3      838.44      850.25      7.79 o
   7   5   3      366.02      409.74      6.47 o
   8   5   3       42.16       52.10      4.79 o
   9   5   3       90.92       68.03      4.67 o
  10   5   3      243.25      243.49      5.75 o
  11   5   3      250.32      250.44      5.75 o
  12   5   3      495.05      458.00      6.83 o
  13   5   3     1673.00     1731.77     20.48 o
   0   6   3     7339.68     6636.39     41.92 o
   1   6   3     1577.10     1447.67     12.58 o
   2   6   3     2869.35     2605.86     16.41 o
   3   6   3      358.07      361.47     10.54 o
   4   6   3       52.17       40.36      7.19 o
   5   6   3      122.04      117.85      5.75 o
   6   6   3        1.26       11.26      5.27 <
   7   6   3      744.80      788.57     10.18 o
   8   6   3      125.68      153.79      6.23 o
   9   6   3      575.73      650.48      8.26 o
  10   6   3     2752.69     2610.41     13.17 o
  11   6   3      480.21      560.53     13.06 o
   1   7   3      563.59      576.46     12.94 o
   2   7   3      162.32      217.50     10.54 o
   3   7   3      488.83      493.10     11.50 o
   4   7   3     1601.26     1530.67     14.13 o
   5   7   3     1479.62     1462.40     14.85 o
   6   7   3      866.45      806.06     10.90 o
   7   7   3      875.74      839.59     12.22 o
   8   7   3      139.10      118.33      6.83 o
   0   8   3      399.22      563.28     15.57 o
   1   8   3      642.23      681.26     10.42 o
   2   8   3       65.36      129.23      8.62 o
   3   8   3      354.54      309.49     10.66 o
   4   8   3       78.03       84.08     10.30 o
   0   0   4     6588.31     6840.60     27.79 o
   1   0   4    23986.88    23613.46    102.88 o
   2   0   4     6655.40     7012.95     21.08 o
   3   0   4     3084.16     3184.95     24.91 o
   4   0   4     1490.19     1716.20     12.10 o
   5   0   4      884.43      989.31     14.73 o
   6   0   4     1126.43     1176.03     12.58 o
   7   0   4    19626.67    21295.88     45.15 o
   8   0   4     1831.25     1865.19     10.42 o
   9   0   4     8328.00     8356.54     20.60 o
  10   0   4      632.50      680.30      8.02 o
  11   0   4     1898.26     1947.60     12.46 o
  12   0   4     1747.09     1958.97     12.82 o
  13   0   4     2589.12     2740.72     17.01 o
  14   0   4       35.21       25.39      6.23 o
  15   0   4       39.38       45.63      5.87 o
  16   0   4       40.18       45.75      5.87 o
   1   1   4      534.40      483.64      3.23 o
   2   1   4     5264.91     5477.61     10.18 o
   3   1   4    30926.10    30964.16     38.08 o
   4   1   4     2022.01     2001.01      8.38 o
   5   1   4    13381.18    13563.47     25.87 o
   6   1   4     2613.80     2693.17     13.89 o
   7   1   4    19312.51    20524.80     29.47 o
   8   1   4      849.32      817.80      4.79 o
   9   1   4       35.64       50.18      2.52 o
  10   1   4     1062.47     1133.03      6.59 o
  11   1   4     1558.25     1600.74      8.74 o
  12   1   4        7.44        9.94      3.95 <
  13   1   4     2648.94     2762.40     12.10 o
  14   1   4      134.09      155.22      4.91 o
  15   1   4      874.74      927.15      7.79 o
  16   1   4       87.69       88.99      4.55 o
   0   2   4     3677.05     3219.56     13.17 o
   1   2   4    13780.34    13858.94     16.77 o
   2   2   4      580.55      633.71      3.95 o
   3   2   4      395.81      410.58      3.95 o
   4   2   4       68.55       63.84      2.75 o
   5   2   4      338.68      419.68      5.63 o
   6   2   4       92.51       94.02      3.11 o
   7   2   4      350.22      395.84      3.47 o
   8   2   4       66.56      115.22      2.87 o
   9   2   4     1436.10     1365.51      6.83 o
  10   2   4       45.31       51.98      3.59 o
  11   2   4      535.68      557.41      6.11 o
  12   2   4       43.28       47.79      4.79 o
  13   2   4      889.25      942.00      8.02 o
  14   2   4       29.22       25.75      3.71 o
  15   2   4      265.38      276.67      5.27 o
  16   2   4       14.33       14.13      8.50 <
   1   3   4     1149.73     1319.76      8.38 o
   2   3   4      269.28      311.64      5.63 o
   3   3   4    12515.49    13054.20     31.86 o
   4   3   4      449.52      395.60      5.27 o
   5   3   4     3422.01     3471.08     12.34 o
   6   3   4      923.22      945.71      5.99 o
   7   3   4     4817.18     5043.20     12.94 o
   8   3   4      380.11      410.10      5.15 o
   9   3   4       85.40       93.30      3.95 o
  10   3   4     1718.73     1815.73      9.70 o
  11   3   4        1.85       11.74      4.31 <
  12   3   4      315.49      347.46      6.35 o
  13   3   4       48.82       67.91      4.55 o
  14   3   4       13.99       23.24      4.19 o
  15   3   4     1090.59     1028.35     11.74 o
   0   4   4      335.47      433.57      9.94 o
   1   4   4    20868.38    20264.42     34.49 o
   2   4   4      286.47      245.41      4.91 o
   3   4   4     4671.28     4908.10     13.06 o
   4   4   4       58.82       68.75      2.99 o
   5   4   4       73.78      109.83      3.11 o
   6   4   4       90.49       99.29      3.35 o
   7   4   4     1035.13     1006.32      6.83 o
   8   4   4      204.35      269.01      5.39 o
   9   4   4    10584.45    11261.23     26.83 o
  10   4   4        5.46       45.87      5.03 o
  11   4   4     3265.07     3533.12     14.61 o
  12   4   4      314.60      308.53      6.59 o
  13   4   4     1028.58     1035.42      9.10 o
  14   4   4       81.44       81.44      5.27 o
   1   5   4     4834.60     4772.16     19.04 o
   2   5   4     1643.80     1629.01     13.06 o
   3   5   4     5719.74     5566.72     18.33 o
   4   5   4      809.78      727.85      7.43 o
   5   5   4     6264.33     6233.00     18.33 o
   6   5   4     1365.70     1393.06      9.94 o
   7   5   4     2661.19     2783.84     14.01 o
   8   5   4      471.77      441.72      7.67 o
   9   5   4       92.80       92.34      5.15 o
  10   5   4       73.27       73.18      5.15 o
  11   5   4      774.11      750.13      7.43 o
  12   5   4     1388.44     1314.13      9.82 o
  13   5   4     3671.07     3634.81     28.27 o
   0   6   4     7524.38     7172.49     38.69 o
   1   6   4     1461.12     1458.57     13.17 o
   2   6   4      698.03      668.08     10.42 o
   3   6   4       14.75       66.59      8.62 o
   4   6   4       86.80       68.99      9.10 o
   5   6   4      223.80      187.32      6.35 o
   6   6   4      257.17      219.66      6.71 o
   7   6   4      550.15      508.55      7.67 o
   8   6   4      673.99      652.99      8.02 o
   9   6   4      455.44      486.75      7.67 o
  10   6   4      838.40      920.56      8.74 o
  11   6   4       88.07      114.38      8.62 o
   1   7   4      162.70      268.41     13.06 o
   2   7   4      148.68      189.84     10.30 o
   3   7   4        0.56      359.55     12.46 o
   4   7   4       39.62       81.68      9.34 o
   5   7   4        4.91       46.35     10.06 o
   6   7   4        9.37       48.87      6.83 o
   7   7   4       98.14      141.33      7.67 o
   8   7   4        1.39       -4.31      7.79 <
   0   8   4     1533.99     1517.14     21.20 o
   1   8   4      704.84      836.96     17.25 o
   2   8   4      297.10      318.23     10.66 o
   3   8   4        6.55       48.51      8.98 o
   4   8   4       75.16       40.24     14.61 <
   1   1   5      792.84      820.67      4.91 o
   2   1   5      617.97      582.21      4.07 o
   3   1   5    23754.93    23254.74     28.51 o
   4   1   5      247.15      277.51      4.67 o
   5   1   5    29809.08    31369.83     47.55 o
   6   1   5        4.44        9.58      3.23 <
   7   1   5    20578.50    22106.26     28.15 o
   8   1   5      346.09      408.30      3.71 o
   9   1   5        1.11       12.58      2.63 o
  10   1   5      265.07      257.75      3.95 o
  11   1   5      137.99      150.91      4.07 o
  12   1   5      307.61      303.62      4.91 o
  13   1   5      809.48      868.70      7.90 o
  14   1   5       51.94       50.90      4.31 o
  15   1   5     2170.51     2287.75     11.38 o
  16   1   5      902.36      869.30      8.98 o
   0   2   5       79.69       70.43      3.23 o
   1   2   5    16914.40    16074.83     17.60 o
   2   2   5        0.72       10.90      1.80 o
   3   2   5    14099.58    14214.54     20.24 o
   4   2   5     4096.30     4458.96     15.57 o
   5   2   5     1013.00     1178.55      7.79 o
   6   2   5     4376.27     4924.86     14.13 o
   7   2   5     7936.84     7833.62     14.01 o
   8   2   5       23.77       25.51      2.63 o
   9   2   5     8121.74     8086.70     15.81 o
  10   2   5      108.28      129.59      3.71 o
  11   2   5     6035.54     6304.51     16.65 o
  12   2   5       67.04       81.08      4.43 o
  13   2   5      684.37      703.42      7.19 o
  14   2   5      960.05      965.35      7.31 o
  15   2   5      715.32      708.09      7.31 o
  16   2   5       98.99       99.53      8.86 o
   1   3   5      595.69      512.86      5.51 o
   2   3   5      172.62      184.93      4.91 o
   3   3   5    12207.67    12019.26     34.97 o
   4   3   5      657.89      715.75      6.83 o
   5   3   5     6096.48     5806.38     13.77 o
   6   3   5     1038.05     1075.78      6.47 o
   7   3   5     6137.57     6107.24     15.69 o
   8   3   5      656.26      660.06      5.99 o
   9   3   5        9.79       29.10      3.83 o
  10   3   5     1350.83     1380.48      9.34 o
  11   3   5     1458.22     1448.03      9.34 o
  12   3   5       96.85       91.98      4.91 o
  13   3   5      637.26      649.88      6.95 o
  14   3   5      248.00      245.05      5.39 o
  15   3   5      629.62      652.51     12.58 o
   0   4   5     4187.93     4626.63     20.00 o
   1   4   5    11771.98    11898.41     26.95 o
   2   4   5     1070.15     1168.49      7.79 o
   3   4   5      501.04      501.24      5.39 o
   4   4   5      150.59      146.60      3.23 o
   5   4   5       10.97        7.90      2.99 <
   6   4   5      831.83      897.20      6.35 o
   7   4   5       11.45       14.85      3.71 o
   8   4   5      299.05      300.63      5.51 o
   9   4   5     1367.03     1519.77      9.70 o
  10   4   5        3.03       15.45      4.67 o
  11   4   5     4523.21     4584.60     16.89 o
  12   4   5       86.55       85.64      5.39 o
  13   4   5     1107.53     1096.02      9.22 o
  14   4   5        0.03        7.67      5.87 <
   1   5   5       71.60       64.08      5.63 o
   2   5   5       60.06       68.51      5.99 o
   3   5   5      257.52      293.92      5.87 o
   4   5   5     1058.44     1059.85      8.62 o
   5   5   5      258.58      283.62      5.75 o
   6   5   5      576.53      598.97      6.59 o
   7   5   5       35.29       62.16      4.79 o
   8   5   5       12.10       13.06      4.91 <
   9   5   5       36.44       22.28      5.27 o
  10   5   5        9.03       14.01      4.91 <
  11   5   5       46.26       44.20      5.27 o
  12   5   5      193.34      205.05      7.07 o
  13   5   5        3.23        9.70      7.55 <
   0   6   5       82.77      156.54     13.77 o
   1   6   5     6260.30     5483.36     23.24 o
   2   6   5      681.30      659.58     10.66 o
   3   6   5     3541.28     3407.72     19.28 o
   4   6   5      519.80      443.39      8.86 o
   5   6   5       61.62       44.32      5.63 o
   6   6   5       14.12       19.28      5.27 o
   7   6   5     2393.63     2275.29     13.17 o
   8   6   5       16.01       34.01      5.51 o
   9   6   5     2968.92     2809.71     13.41 o
  10   6   5      117.81      140.61      6.35 o
  11   6   5     2950.96     2778.69     29.46 o
   1   7   5     1901.74     1913.82     27.07 o
   2   7   5      793.06      773.72     12.94 o
   3   7   5     6032.50     6472.78     37.61 o
   4   7   5       57.98       59.29      8.14 o
   5   7   5     2197.10     2157.56     16.29 o
   6   7   5      193.48      189.12      7.67 o
   7   7   5     1370.14     1251.01     13.41 o
   8   7   5        9.31        4.67      8.02 <
   0   8   5      642.95      642.57     16.17 o
   1   8   5      125.84      269.60     13.29 o
   2   8   5      423.33      372.01     11.02 o
   3   8   5      490.55      521.48     13.53 o
   0   0   6     4026.10     4252.11     26.59 o
   1   0   6    29614.56    28877.51     82.40 o
   2   0   6     3154.31     3053.32     14.01 o
   3   0   6    26524.98    25480.69     43.36 o
   4   0   6     2576.27     2723.23     14.61 o
   5   0   6       15.34       11.02      4.55 <
   6   0   6     9071.15     9871.77     41.20 o
   7   0   6    11035.81    11333.69     29.10 o
   8   0   6     1790.65     1988.32     11.02 o
   9   0   6    20826.63    21570.28     35.09 o
  10   0   6     2146.48     2295.65     12.22 o
  11   0   6     5378.47     5589.83     20.36 o
  12   0   6      102.26      117.50      5.39 o
  13   0   6      117.60      120.01      6.47 o
  14   0   6        2.71       12.22      6.83 <
  15   0   6       60.37       48.27      5.75 o
  16   0   6      551.65      571.07     12.82 o
   1   1   6       53.25       71.74      2.40 o
   2   1   6       78.27       86.35      2.40 o
   3   1   6    26913.08    26891.47     37.25 o
   4   1   6      830.81      877.56      7.67 o
   5   1   6    18088.03    17709.82     41.68 o
   6   1   6     2359.96     2436.98     11.62 o
   7   1   6     2400.95     2294.33      8.50 o
   8   1   6       64.24       63.24      2.63 o
   9   1   6     1446.88     1549.12      7.19 o
  10   1   6      246.87      253.68      4.07 o
  11   1   6        4.70        9.46      3.35 <
  12   1   6       45.75       45.03      4.19 o
  13   1   6     3517.54     3731.83     13.89 o
  14   1   6       73.59       83.60      4.79 o
  15   1   6     1077.62     1115.79      8.74 o
  16   1   6      788.92      826.06     14.13 o
   0   2   6      660.60      674.55      5.87 o
   1   2   6       12.16       15.69      2.04 o
   2   2   6       46.72       44.67      2.40 o
   3   2   6     1943.92     2104.74      9.70 o
   4   2   6      174.72      153.79      4.07 o
   5   2   6      407.09      429.38      4.91 o
   6   2   6      517.39      591.31      5.03 o
   7   2   6     1128.71     1150.04      5.63 o
   8   2   6      144.83      157.38      3.11 o
   9   2   6      204.67      188.76      3.59 o
  10   2   6        0.82       10.18      3.35 o
  11   2   6      644.25      655.75      6.23 o
  12   2   6      283.26      297.15      5.39 o
  13   2   6       71.06       71.74      4.31 o
  14   2   6      574.34      591.67      6.71 o
  15   2   6       16.43       17.25      4.31 o
   1   3   6       57.63       45.87      3.23 o
   2   3   6       24.64       39.40      3.59 o
   3   3   6      858.41      735.63      9.22 o
   4   3   6       18.08       34.97      3.47 o
   5   3   6     7006.89     7417.06     15.33 o
   6   3   6     2968.09     3193.33     11.14 o
   7   3   6      732.12      702.10      6.23 o
   8   3   6        0.56        6.47      3.35 <
   9   3   6      273.73      269.48      4.79 o
  10   3   6      209.29      194.99      4.79 o
  11   3   6       49.82       58.57      4.43 o
  12   3   6      292.88      307.21      6.11 o
  13   3   6      760.66      827.50      7.55 o
  14   3   6      135.80      129.59      4.67 o
  15   3   6      135.23      145.40      7.19 o
   0   4   6     3489.83     3584.03     19.16 o
   1   4   6     8373.19     7777.57     20.60 o
   2   4   6      168.00      167.80      3.95 o
   3   4   6     3218.51     3093.21     11.98 o
   4   4   6      121.63      112.46      3.23 o
   5   4   6      117.11      113.54      3.71 o
   6   4   6      899.39      878.88      6.83 o
   7   4   6     6249.07     6088.08     16.05 o
   8   4   6        7.87       17.25      4.07 o
   9   4   6     4870.59     4976.73     16.89 o
  10   4   6        1.20       17.01      4.79 o
  11   4   6     2335.90     2320.68     14.25 o
  12   4   6      360.34      342.90      6.83 o
  13   4   6       11.21       15.57      4.55 o
  14   4   6       12.13        8.74      6.23 <
   1   5   6       37.93       35.93      5.51 o
   2   5   6       96.71       84.80      5.03 o
   3   5   6    12197.64    12162.51     28.86 o
   4   5   6       60.59       83.00      4.91 o
   5   5   6     5497.68     5391.01     17.61 o
   6   5   6        2.77       28.63      4.55 o
   7   5   6     2214.07     2212.53     11.50 o
   8   5   6     1295.61     1230.65      9.94 o
   9   5   6      106.97      118.81      6.11 o
  10   5   6      273.37      234.63      6.71 o
  11   5   6      132.39      128.63      5.99 o
  12   5   6      217.93      187.08      6.71 o
   0   6   6       61.33       95.70     12.70 o
   1   6   6     3002.89     2810.67     17.13 o
   2   6   6     1271.99     1224.54     12.82 o
   3   6   6     3314.44     3466.17     23.12 o
   4   6   6      161.41      140.37      7.90 o
   5   6   6        2.88        8.38      6.23 <
   6   6   6      237.91      202.65      6.47 o
   7   6   6      112.26      135.10      6.11 o
   8   6   6       22.39       28.03      5.99 o
   9   6   6     2102.28     2282.96     13.65 o
  10   6   6       72.33       85.76      6.59 o
  11   6   6     2613.03     2612.33     28.51 o
   1   7   6      581.44      602.21     15.09 o
   2   7   6      172.03      154.98      9.10 o
   3   7   6      161.00      277.15     16.65 o
   4   7   6       20.13       24.79      7.79 o
   5   7   6       45.04       76.53      7.19 o
   6   7   6      157.33      158.46      7.43 o
   7   7   6        6.52       28.03      7.90 o
   8   7   6       61.34       59.77      8.14 o
   0   8   6        9.27      121.93     18.32 o
   1   8   6     2857.04     3049.61     28.03 o
   2   8   6      326.20      358.71     11.02 o
   3   8   6      408.05      383.39     12.46 o
   1   1   7        5.64       15.69      1.92 o
   2   1   7     2116.93     2046.05      8.26 o
   3   1   7     1902.74     1791.89      8.98 o
   4   1   7     1980.67     1967.12     12.10 o
   5   1   7      211.99      127.80      3.71 o
   6   1   7     8719.42     9442.51     21.20 o
   7   1   7      244.21      161.93      3.11 o
   8   1   7      131.06      150.31      2.99 o
   9   1   7      707.86      771.45      5.39 o
  10   1   7      105.79      113.18      3.23 o
  11   1   7      678.30      712.04      5.99 o
  12   1   7      847.17      854.21      7.31 o
  13   1   7      278.47      310.45      5.63 o
  14   1   7      637.44      698.03      7.43 o
  15   1   7      958.49      941.16      8.02 o
  16   1   7       77.57       76.89      6.71 o
   0   2   7    18810.31    17200.32     26.83 o
   1   2   7    27338.21    25998.70     30.66 o
   2   2   7     1281.33     1271.49      7.31 o
   3   2   7     8251.37     8365.77     21.68 o
   4   2   7      873.06      807.86      8.50 o
   5   2   7      124.14      151.39      3.71 o
   6   2   7     1675.75     1671.05      7.07 o
   7   2   7     9302.41     8942.46     15.21 o
   8   2   7     3856.04     3799.26     10.78 o
   9   2   7     4987.74     4772.28     12.46 o
  10   2   7     1392.02     1370.66      7.67 o
  11   2   7     8272.82     8490.81     18.92 o
  12   2   7       47.09       43.60      4.07 o
  13   2   7        8.34       14.13      4.19 o
  14   2   7     1087.87     1127.40      8.38 o
  15   2   7       27.81       17.13      4.67 o
   1   3   7      407.29      424.71      4.79 o
   2   3   7      797.81      724.38      8.50 o
   3   3   7    12040.64    11727.62     35.09 o
   4   3   7     2827.24     2650.29     11.38 o
   5   3   7    22798.00    22816.26     25.63 o
   6   3   7     1506.32     1390.66      6.95 o
   7   3   7     7686.47     7710.74     16.89 o
   8   3   7     2522.49     2424.05     10.66 o
   9   3   7      334.72      322.78      4.91 o
  10   3   7        7.25       13.29      3.83 o
  11   3   7       52.58       60.72      4.67 o
  12   3   7      662.96      662.33      6.83 o
  13   3   7     3536.83     3748.47     15.57 o
  14   3   7     1179.14     1117.70      9.22 o
  15   3   7     1379.23     1269.09     15.81 o
   0   4   7     4513.38     4552.86     19.64 o
   1   4   7      793.54      744.86      5.87 o
   2   4   7      961.76      958.41      7.19 o
   3   4   7     1580.14     1665.90      9.34 o
   4   4   7        1.65        5.27      3.11 <
   5   4   7       67.57       63.96      3.59 o
   6   4   7       45.38       43.72      4.07 o
   7   4   7       51.81       61.32      4.19 o
   8   4   7     1329.45     1349.94      8.98 o
   9   4   7     2976.94     3367.48     14.13 o
  10   4   7       29.77       34.49      4.79 o
  11   4   7       10.10       17.85      5.39 o
  12   4   7        6.45       12.22      4.67 <
  13   4   7      283.56      263.14      5.51 o
  14   4   7       38.23       42.88      8.50 o
   1   5   7      430.10      404.35      6.47 o
   2   5   7      246.20      272.60      5.75 o
   3   5   7       31.09       65.28      4.43 o
   4   5   7      954.92      985.96     10.42 o
   5   5   7     1277.59     1248.49      9.94 o
   6   5   7      568.60      562.09      6.95 o
   7   5   7     1130.66     1248.01      9.34 o
   8   5   7       51.37       57.85      5.27 o
   9   5   7        0.46       -2.63      5.63 <
  10   5   7      145.86      116.90      6.71 o
  11   5   7        4.00       -5.51      5.27 <
  12   5   7       20.52       23.12      6.35 o
   0   6   7     3729.56     3712.66     35.09 o
   1   6   7     2285.83     2330.62     18.09 o
   2   6   7      139.54      140.85      7.90 o
   3   6   7      988.12      979.37     13.65 o
   4   6   7       55.19       48.39      6.71 o
   5   6   7      535.09      536.69      8.14 o
   6   6   7        0.53        1.32      5.39 <
   7   6   7      605.65      643.41      9.46 o
   8   6   7      151.49      157.74      7.19 o
   9   6   7     1233.68     1298.20     10.78 o
  10   6   7      137.02      136.54      6.71 o
  11   6   7       49.39       48.51      8.50 o
   1   7   7      116.16      125.40      8.02 o
   2   7   7       51.29       53.78      8.02 o
   3   7   7     2559.26     2626.46     30.30 o
   4   7   7      389.94      367.34      9.22 o
   5   7   7     2281.95     2107.13     17.37 o
   6   7   7      737.69      689.16     10.18 o
   7   7   7     1121.05      963.20     15.69 o
   8   7   7      426.14      399.68     10.90 o
   0   8   7     3332.75     3583.79     42.04 o
   1   8   7     2840.19     3002.06     27.31 o
   2   8   7      892.73      884.15     16.53 o
   0   0   8    61163.09    59626.20    225.17 o
   1   0   8    33715.44    32880.74     80.97 o
   2   0   8      420.77      406.14      6.71 o
   3   0   8     1724.51     1653.08     11.50 o
   4   0   8      554.15      513.82      7.79 o
   5   0   8       92.50      115.10      4.91 o
   6   0   8     1039.73      990.27     13.17 o
   7   0   8     7545.00     7417.18     22.04 o
   8   0   8     1319.94     1039.61      8.38 o
   9   0   8     2928.20     2643.71     13.89 o
  10   0   8     3012.01     3100.39     14.97 o
  11   0   8     4162.03     4422.54     18.80 o
  12   0   8     3449.11     3738.41     20.24 o
  13   0   8      275.41      294.40      7.55 o
  14   0   8        2.67       11.26      6.47 <
  15   0   8       54.88       57.25      7.19 o
  16   0   8        7.69        2.40      6.59 <
   1   1   8     1703.24     1699.19      7.67 o
   2   1   8     2811.29     2576.87      9.34 o
   3   1   8     3388.49     3331.55     10.66 o
   4   1   8     8135.68     8026.69     24.43 o
   5   1   8     3030.94     2784.80     13.41 o
   6   1   8    11848.31    11968.96     25.51 o
   7   1   8     3760.38     3628.34      9.58 o
   8   1   8     2676.63     2777.73      9.10 o
   9   1   8      759.93      761.03      5.51 o
  10   1   8     1364.75     1459.53      7.67 o
  11   1   8      627.77      604.48      6.47 o
  12   1   8      473.34      454.53      5.87 o
  13   1   8     1040.63     1070.03      8.26 o
  14   1   8      711.99      761.50      7.55 o
  15   1   8      881.51      900.08      8.26 o
  16   1   8      893.65      839.83     18.09 o
   0   2   8     4508.30     4507.22     15.81 o
   1   2   8      404.47      376.08      4.67 o
   2   2   8     3897.93     3795.30     14.01 o
   3   2   8     1349.88     1481.81      8.98 o
   4   2   8      561.11      649.04      7.19 o
   5   2   8      493.83      516.81      5.39 o
   6   2   8      267.55      276.43      3.47 o
   7   2   8      241.13      310.69      3.59 o
   8   2   8      701.07      659.82      5.15 o
   9   2   8      720.29      732.16      5.63 o
  10   2   8     1079.70     1074.71      6.71 o
  11   2   8        7.21       21.32      3.95 o
  12   2   8        0.61       -0.24      3.95 <
  13   2   8        5.98        6.35      4.19 <
  14   2   8      254.45      244.33      5.03 o
  15   2   8       63.35       73.90      4.79 o
   1   3   8      738.80      609.04      5.51 o
   2   3   8     2720.38     2806.95     13.89 o
   3   3   8        5.30       18.68      4.19 o
   4   3   8     3713.32     3639.60     12.58 o
   5   3   8      746.52      688.08      5.51 o
   6   3   8      413.43      371.77      4.43 o
   7   3   8       22.71       23.00      3.23 o
   8   3   8      795.11      766.89      6.47 o
   9   3   8      327.56      326.86      5.03 o
  10   3   8      561.45      544.00      6.59 o
  11   3   8      819.01      799.71      7.43 o
  12   3   8       58.56       50.18      4.55 o
  13   3   8      292.30      315.96      5.87 o
  14   3   8      376.55      385.66      5.87 o
   0   4   8     2918.91     2435.30     15.45 o
   1   4   8    10048.48    10302.10     21.32 o
   2   4   8     4816.60     4663.52     14.37 o
   3   4   8     1568.85     1512.11      8.74 o
   4   4   8      552.06      528.55      5.39 o
   5   4   8      499.84      524.48      5.51 o
   6   4   8      928.75      905.59      7.31 o
   7   4   8     2660.28     2644.30     11.14 o
   8   4   8     2764.66     2630.29     11.50 o
   9   4   8     1051.26     1144.89      8.62 o
  10   4   8     2657.46     2736.05     13.41 o
  11   4   8     1238.36     1291.37     10.42 o
  12   4   8       77.16       78.21      4.91 o
  13   4   8      438.59      425.79      6.47 o
  14   4   8      306.37      284.10     12.10 o
   1   5   8      257.91      226.97      5.75 o
   2   5   8     2108.50     2055.87     11.50 o
   3   5   8     3320.37     3300.41     14.25 o
   4   5   8     1926.58     1939.57     12.22 o
   5   5   8     3122.00     3050.21     14.73 o
   6   5   8     5793.33     5992.38     19.04 o
   7   5   8     9691.86    10058.37     27.07 o
   8   5   8      491.15      457.53      7.67 o
   9   5   8       32.66       26.59      6.35 o
  10   5   8        2.40       -3.23      6.11 <
  11   5   8      324.77      308.65      7.19 o
  12   5   8      384.97      378.36      8.74 o
   0   6   8    10925.04    11049.24     59.05 o
   1   6   8      900.06      912.54     11.38 o
   2   6   8     1087.08     1072.19     11.26 o
   3   6   8      585.53      544.00      9.82 o
   4   6   8        7.37        8.38      6.71 <
   5   6   8      493.36      475.73      9.10 o
   6   6   8       75.56       56.89      6.23 o
   7   6   8      326.15      320.15      8.62 o
   8   6   8      954.43      967.75     13.89 o
   9   6   8      179.85      200.38      7.07 o
  10   6   8     1120.64     1175.55     11.74 o
   1   7   8       48.49       55.33      7.31 o
   2   7   8       37.68       53.06      8.02 o
   3   7   8      319.76      310.93     10.06 o
   4   7   8        2.66       18.09      6.95 <
   5   7   8      159.64      164.69      7.55 o
   6   7   8       30.27       36.89      7.43 o
   7   7   8       29.01       34.49      8.02 o
   8   7   8      213.29      196.78     11.98 o
   0   8   8     1090.18     1090.16     26.11 o
   1   8   8       57.17      126.84     11.38 o
   1   1   9     8812.25     8498.35     19.04 o
   2   1   9     5717.43     5414.61     14.97 o
   3   1   9      268.51      237.39      3.47 o
   4   1   9    10359.80    10037.53     22.52 o
   5   1   9     7509.86     7725.35     21.32 o
   6   1   9     1466.75     1148.36      6.23 o
   7   1   9     1773.18     1668.41      6.95 o
   8   1   9      997.14      901.76      5.75 o
   9   1   9       23.36       29.82      3.11 o
  10   1   9       69.54       69.83      3.59 o
  11   1   9       33.02       40.84      3.95 o
  12   1   9     1107.82     1137.35      8.26 o
  13   1   9     1136.39     1189.33      8.26 o
  14   1   9      795.13      834.09      7.67 o
  15   1   9      177.22      203.97      5.39 o
   0   2   9    10313.04     8730.95     27.31 o
   1   2   9    10733.80    10557.46     24.79 o
   2   2   9    11487.33    11132.72     26.23 o
   3   2   9      258.60      237.99      5.63 o
   4   2   9     2836.00     2792.70     13.41 o
   5   2   9        4.56       15.21      2.99 o
   6   2   9      986.01      828.94      5.03 o
   7   2   9      793.35      752.04      5.03 o
   8   2   9     6275.37     5899.08     14.49 o
   9   2   9     2399.07     2317.45      9.34 o
  10   2   9     5457.37     5555.22     15.09 o
  11   2   9      546.98      512.02      5.87 o
  12   2   9     2100.57     2131.80     11.38 o
  13   2   9      101.03      100.01      4.31 o
  14   2   9      208.24      198.70      4.79 o
  15   2   9      466.28      456.09      7.79 o
   1   3   9       30.46       49.82      3.95 o
   2   3   9     9133.48     9170.51     21.08 o
   3   3   9     2839.23     2837.73     10.90 o
   4   3   9    13118.71    13055.88     22.88 o
   5   3   9        7.55       18.56      2.75 o
   6   3   9     8307.89     8565.90     20.24 o
   7   3   9     1357.00     1379.40      8.26 o
   8   3   9     3079.02     3122.79     12.10 o
   9   3   9      381.42      367.46      5.87 o
  10   3   9      109.69      106.00      4.43 o
  11   3   9      309.57      314.88      5.75 o
  12   3   9     1249.62     1258.67      8.86 o
  13   3   9      589.15      553.82      7.07 o
  14   3   9     1302.69     1342.87      9.82 o
   0   4   9     5334.36     5296.27     22.76 o
   1   4   9     1201.93     1195.19      8.26 o
   2   4   9     2249.33     2325.23     10.18 o
   3   4   9        0.41        8.62      3.59 <
   4   4   9     2091.65     2010.36      9.34 o
   5   4   9       18.47       15.21      3.59 o
   6   4   9     2844.76     2836.42     12.10 o
   7   4   9     1225.89     1182.86      9.10 o
   8   4   9     1021.88     1036.26      8.02 o
   9   4   9      569.07      532.86      6.95 o
  10   4   9     1658.44     1623.98     11.38 o
  11   4   9      189.00      197.14      5.99 o
  12   4   9      617.34      621.25      6.95 o
  13   4   9       14.15       14.13      5.75 <
   1   5   9       38.63       37.37      5.63 o
   2   5   9       94.63      102.28      4.91 o
   3   5   9      334.40      357.76      6.11 o
   4   5   9     1297.33     1409.70     11.02 o
   5   5   9       50.81       66.59      5.15 o
   6   5   9       37.07       67.79      5.75 o
   7   5   9       45.78       83.24      6.35 o
   8   5   9       10.44       13.29      5.75 <
   9   5   9       39.00       22.64      6.59 o
  10   5   9      107.96       90.91      6.59 o
  11   5   9      358.74      332.12      7.07 o
  12   5   9        0.43       -3.23      6.11 <
   0   6   9     3436.21     3475.99     24.55 o
   1   6   9     2387.58     2306.19     16.41 o
   2   6   9     1902.79     1830.46     13.06 o
   3   6   9       19.82       21.68      6.83 o
   4   6   9     1333.29     1315.21     11.50 o
   5   6   9       66.73       64.20      6.59 o
   6   6   9      899.80      892.65     11.62 o
   7   6   9      387.97      397.40     10.18 o
   8   6   9     1560.20     1577.62     14.97 o
   9   6   9      429.59      432.01      9.82 o
  10   6   9     2392.12     2223.79     17.37 o
   1   7   9       97.34       79.29      7.90 o
   2   7   9     2832.93     2812.34     19.52 o
   3   7   9      218.93      260.38      8.98 o
   4   7   9     1853.26     1770.93     14.73 o
   5   7   9      883.67      852.65     11.86 o
   6   7   9     1761.21     1616.31     19.88 o
   7   7   9     1083.98     1028.11     15.93 o
   0   8   9      332.94      327.21     17.25 o
   0   0  10    19120.98    16550.20     66.23 o
   1   0  10     4348.11     4516.45     44.08 o
   2   0  10    43616.23    42718.96    125.16 o
   3   0  10      728.04      821.15     11.38 o
   4   0  10       94.65       61.80      4.07 o
   5   0  10      107.65       75.82      5.63 o
   6   0  10     1733.11     1508.52     11.98 o
   7   0  10      456.49      466.03      7.31 o
   8   0  10     6850.51     6564.77     26.59 o
   9   0  10        8.12       26.35      5.39 o
  10   0  10    16071.62    16805.43     43.48 o
  11   0  10     1206.94     1171.84     12.46 o
  12   0  10     3196.95     3343.89     20.96 o
  13   0  10        7.52        7.67      5.99 <
  14   0  10       52.90       49.47      6.23 o
  15   0  10       21.42       21.68      8.26 <
   1   1  10       59.07       68.87      3.59 o
   2   1  10     1892.23     1800.04     10.06 o
   3   1  10      210.68      181.21      3.35 o
   4   1  10    21143.76    20858.24     33.89 o
   5   1  10     1629.06     1698.11      9.94 o
   6   1  10    10870.15    10126.64     16.89 o
   7   1  10      700.36      769.77      5.15 o
   8   1  10     1045.40     1025.24      6.47 o
   9   1  10       47.74       55.81      3.23 o
  10   1  10       67.21       75.10      4.07 o
  11   1  10      130.70      138.22      4.67 o
  12   1  10     1141.06     1158.19      8.38 o
  13   1  10        9.77       10.78      4.31 <
  14   1  10     2227.88     2268.46     11.98 o
  15   1  10      151.96      143.49      4.91 o
   0   2  10    15446.12    16166.57     43.36 o
   1   2  10      622.94      670.48      6.71 o
   2   2  10      613.36      675.39      6.95 o
   3   2  10        0.93        9.58      4.19 <
   4   2  10      802.32      771.21      6.47 o
   5   2  10      845.25     1012.42      5.15 o
   6   2  10      292.16      265.65      3.47 o
   7   2  10      663.49      773.96      5.51 o
   8   2  10       60.84       69.47      3.23 o
   9   2  10      123.67      114.02      3.71 o
  10   2  10      393.14      398.84      5.39 o
  11   2  10        0.11        5.15      3.95 <
  12   2  10      674.28      660.66      7.19 o
  13   2  10       24.62       16.05      4.07 o
  14   2  10        0.11        2.04      4.43 <
  15   2  10       40.49       17.49      7.07 <
   1   3  10      804.76      841.03      6.95 o
   2   3  10     1939.08     1894.30      8.26 o
   3   3  10     2933.17     3207.35     10.78 o
   4   3  10     1180.08     1046.32      6.47 o
   5   3  10      476.87      459.56      4.79 o
   6   3  10      432.88      404.83      4.91 o
   7   3  10      102.36       83.12      3.95 o
   8   3  10      288.27      266.01      5.03 o
   9   3  10       18.08       11.98      3.95 o
  10   3  10       59.89       51.98      4.19 o
  11   3  10      142.29      137.02      4.79 o
  12   3  10       11.81       13.53      4.55 <
  13   3  10      292.97      257.03      5.51 o
  14   3  10     1001.94      989.07      9.70 o
   0   4  10    18953.84    18782.49     46.71 o
   1   4  10      478.25      425.91      5.63 o
   2   4  10     6274.56     6260.91     17.25 o
   3   4  10      435.34      467.83      5.75 o
   4   4  10     1766.64     1706.26      9.10 o
   5   4  10       28.94       28.27      3.71 o
   6   4  10     1081.56     1045.72      7.79 o
   7   4  10       19.56       26.83      4.55 o
   8   4  10     3715.09     3725.96     14.85 o
   9   4  10      824.02      825.82      8.62 o
  10   4  10     6166.53     6329.78     24.07 o
  11   4  10      192.72      189.60      6.23 o
  12   4  10     1731.63     1677.03     10.30 o
  13   4  10        6.00        7.31      7.07 <
   1   5  10        5.93        5.27      5.39 <
   2   5  10     2543.67     2500.58     12.94 o
   3   5  10       25.11       41.32      4.79 o
   4   5  10    17623.47    17923.13     35.45 o
   5   5  10       29.61       42.40      5.27 o
   6   5  10     5493.90     5581.93     18.80 o
   7   5  10       61.19       59.41      6.59 o
   8   5  10      774.05      747.61     11.86 o
   9   5  10        1.52       -6.11      6.35 <
  10   5  10      124.37      130.55      6.59 o
  11   5  10      364.57      333.92      7.43 o
  12   5  10     1748.84     1946.52     24.07 o
   0   6  10     1303.89     1283.47     14.97 o
   1   6  10        2.74       35.57      5.75 o
   2   6  10      364.75      318.95      7.07 o
   3   6  10       27.72       25.03      5.75 o
   4   6  10      691.15      690.72      9.46 o
   5   6  10        3.68        1.68      5.99 <
   6   6  10      307.44      323.86      8.98 o
   7   6  10      166.60      166.48      8.38 o
   8   6  10      675.30      651.43     11.26 o
   9   6  10       74.99       76.17      6.35 o
  10   6  10      976.55      904.27     10.78 o
   1   7  10      144.47      126.36      7.67 o
   2   7  10       58.77       61.80      7.43 o
   3   7  10       16.21       24.19      7.07 o
   4   7  10       32.66       48.39      7.31 o
   5   7  10       31.60       57.49      6.95 o
   6   7  10       98.17      128.87      8.86 o
   7   7  10       30.83       26.71      7.90 o
   1   1  11     1157.38     1172.68     10.54 o
   2   1  11      492.80      402.19      5.87 o
   3   1  11      938.43     1133.03      9.46 o
   4   1  11    14251.50    13551.61     30.66 o
   5   1  11      453.26      359.43      4.19 o
   6   1  11     1260.79     1113.03      5.99 o
   7   1  11       17.20       23.95      2.87 o
   8   1  11     4758.20     4756.95     13.65 o
   9   1  11      151.70      163.01      4.07 o
  10   1  11      474.88      454.77      5.99 o
  11   1  11      140.88      134.26      4.91 o
  12   1  11      402.19      409.02      5.99 o
  13   1  11       82.51       74.02      4.55 o
  14   1  11     1571.42     1639.90     10.90 o
  15   1  11        0.20        2.40      4.79 <
   0   2  11    46342.88    46526.49     77.73 o
   1   2  11      307.01      296.07      4.79 o
   2   2  11    21535.42    21005.44     36.41 o
   3   2  11      512.89      512.86      7.07 o
   4   2  11     1984.11     1898.13      8.50 o
   5   2  11       11.24       10.42      2.52 o
   6   2  11     3402.27     3361.85     10.06 o
   7   2  11      166.14      183.13      3.83 o
   8   2  11    10523.08    10361.27     20.00 o
   9   2  11      297.71      274.99      5.51 o
  10   2  11     8549.14     8527.46     19.88 o
  11   2  11       21.75       19.04      4.79 o
  12   2  11     4389.54     4314.99     14.97 o
  13   2  11       71.82       57.13      4.55 o
  14   2  11       78.87       74.50      4.55 o
  15   2  11       68.49       65.99      8.38 o
   1   3  11       46.15       44.67      3.35 o
   2   3  11     9097.34     9077.45     17.97 o
   3   3  11      966.07      890.26      6.11 o
   4   3  11    10811.93    10206.17     17.97 o
   5   3  11      312.63      380.75      4.91 o
   6   3  11    12705.50    12790.95     23.12 o
   7   3  11      163.43      168.76      4.43 o
   8   3  11     1312.47     1213.04      8.62 o
   9   3  11       74.94       61.80      4.55 o
  10   3  11        5.86        6.11      4.31 <
  11   3  11       79.54       71.02      4.91 o
  12   3  11     3085.69     2973.44     13.53 o
  13   3  11       35.47       30.90      4.67 o
  14   3  11     1876.90     1933.22     21.32 o
   0   4  11       57.93       47.79      6.23 o
   1   4  11     1716.44     1814.41      9.70 o
   2   4  11      257.32      224.81      5.15 o
   3   4  11      216.30      235.59      4.67 o
   4   4  11      723.47      697.67      6.59 o
   5   4  11      398.35      394.29      5.39 o
   6   4  11      525.77      494.77      6.11 o
   7   4  11       17.66       14.37      4.43 o
   8   4  11       33.61       43.48      5.27 o
   9   4  11      816.66      842.11      8.38 o
  10   4  11      706.36      701.98      9.10 o
  11   4  11      155.92      144.68      5.99 o
  12   4  11       45.20       55.81      5.39 o
  13   4  11      157.78      150.19      8.38 o
   1   5  11        0.34        4.43      5.03 <
   2   5  11      179.40      176.42      5.75 o
   3   5  11      164.01      159.42      5.27 o
   4   5  11       68.16       87.19      5.39 o
   5   5  11      237.40      241.82      6.47 o
   6   5  11       14.59       23.24      5.75 o
   7   5  11       40.45       37.13      6.35 o
   8   5  11      136.48      125.04      7.90 o
   9   5  11       58.90       46.71      6.95 o
  10   5  11        0.09       -1.08      6.11 <
  11   5  11       36.53       20.00      5.99 o
  12   5  11      202.33      168.40     10.30 o
   0   6  11     3073.37     3132.73     19.76 o
   1   6  11      887.75      912.30      9.10 o
   2   6  11     2045.22     2027.48     13.06 o
   3   6  11       72.10       68.51      6.35 o
   4   6  11       81.68       77.61      6.71 o
   5   6  11       34.30       32.82      5.99 o
   6   6  11      770.02      807.38     11.62 o
   7   6  11      127.41      122.05      7.67 o
   8   6  11      217.60      229.96      7.79 o
   9   6  11       84.52       87.55      6.23 o
  10   6  11     1397.89     1220.35     22.52 o
   1   7  11       52.32       52.58      6.71 o
   2   7  11     1082.36     1085.48     12.58 o
   3   7  11      153.36      176.42      7.79 o
   4   7  11     3734.33     3745.72     19.64 o
   5   7  11      460.51      429.38     12.22 o
   6   7  11     4959.05     4842.46     36.77 o
   7   7  11      204.13      170.79      9.46 o
   0   0  12    59507.17    58804.34    237.26 o
   1   0  12      507.70      323.50     15.57 o
   2   0  12    24874.19    25410.98    115.10 o
   3   0  12        7.03       18.56      5.39 o
   4   0  12     4468.87     4727.00     26.83 o
   5   0  12     5347.40     5704.93     19.64 o
   6   0  12     2844.70     2863.49     14.85 o
   7   0  12     5405.32     5339.99     20.36 o
   8   0  12    15325.08    15362.91     42.28 o
   9   0  12      333.61      323.02      8.26 o
  10   0  12    10602.22    10268.09     35.33 o
  11   0  12      694.31      701.62     11.38 o
  12   0  12     4017.73     3915.67     21.08 o
  13   0  12       23.43       35.93      6.23 o
  14   0  12      142.92      136.06      7.19 o
  15   0  12        8.91        1.56      7.67 <
   1   1  12     3913.36     3874.35     17.49 o
   2   1  12    14601.71    15021.92     41.80 o
   3   1  12     6133.70     6089.52     22.04 o
   4   1  12    10477.58    10112.87     22.04 o
   5   1  12      662.38      564.96      4.67 o
   6   1  12     5786.31     5296.39     12.82 o
   7   1  12      515.09      489.38      5.03 o
   8   1  12     3387.17     3376.82     11.86 o
   9   1  12      249.78      236.91      4.55 o
  10   1  12      134.06      119.05      4.67 o
  11   1  12      361.59      356.80      5.99 o
  12   1  12     1087.56     1063.57      8.74 o
  13   1  12      247.89      249.36      6.11 o
  14   1  12     2063.54     2179.83     12.10 o
  15   1  12      285.93      295.00      8.38 o
   0   2  12     1232.00     1718.83     14.61 o
   1   2  12      714.51      794.56      7.19 o
   2   2  12      132.35      196.07      4.31 o
   3   2  12     3617.93     3756.26     13.17 o
   4   2  12     1022.41     1226.10      6.11 o
   5   2  12      413.81      398.72      3.95 o
   6   2  12        8.22       15.45      2.63 o
   7   2  12       23.38       19.52      3.23 o
   8   2  12       81.65       83.72      4.55 o
   9   2  12     1900.09     1829.50     10.42 o
  10   2  12      117.32      141.21      4.79 o
  11   2  12       49.20       50.90      4.79 o
  12   2  12       98.07       73.18      4.43 o
  13   2  12      172.22      136.54      5.03 o
  14   2  12       69.16       61.20      4.43 o
   1   3  12       81.38       86.47      3.71 o
   2   3  12      990.54      847.98      5.75 o
   3   3  12      427.80      390.45      4.43 o
   4   3  12     2326.51     2328.71      9.22 o
   5   3  12     1169.18     1243.58      8.14 o
   6   3  12     2538.76     2516.75     10.90 o
   7   3  12       27.04       33.30      3.83 o
   8   3  12     1783.06     1776.80     10.30 o
   9   3  12      106.97       88.27      5.15 o
  10   3  12      352.94      350.69      6.11 o
  11   3  12      548.92      484.71      7.19 o
  12   3  12      448.03      398.00      6.83 o
  13   3  12       10.00        9.10      5.03 <
  14   3  12      812.99      815.28     14.13 o
   0   4  12    12500.82    12688.66     38.45 o
   1   4  12     3120.95     3099.31     12.22 o
   2   4  12     5156.56     4952.29     15.45 o
   3   4  12     1012.92      974.46      7.31 o
   4   4  12      448.44      380.63      5.51 o
   5   4  12        0.29        2.99      3.95 <
   6   4  12     1663.25     1682.18     10.30 o
   7   4  12       35.17       35.57      4.67 o
   8   4  12     2179.10     2113.24     12.10 o
   9   4  12     1508.87     1463.72     11.26 o
  10   4  12     3088.99     3013.20     15.81 o
  11   4  12     1128.20     1050.51     10.90 o
  12   4  12     1100.13     1073.39      9.94 o
  13   4  12      276.95      253.32     11.02 o
   1   5  12     1496.66     1527.08     10.90 o
   2   5  12     2939.00     2919.78     13.77 o
   3   5  12     1421.80     1450.91      9.46 o
   4   5  12     3689.78     3579.36     14.49 o
   5   5  12      124.58      142.17      5.75 o
   6   5  12     6083.46     6358.52     20.12 o
   7   5  12     1566.53     1611.28     14.37 o
   8   5  12      873.32      861.63     11.02 o
   9   5  12      113.04      111.27      7.07 o
  10   5  12      255.44      228.76      7.07 o
  11   5  12        7.61        2.75      5.87 <
   0   6  12     1225.24     1267.06     13.65 o
   1   6  12        5.40       12.82      5.15 <
   2   6  12      220.05      220.14      7.67 o
   3   6  12      640.85      662.09      9.94 o
   4   6  12      318.61      296.07      7.31 o
   5   6  12        0.00       -2.52      6.35 <
   6   6  12       33.36       25.51      6.47 o
   7   6  12      689.83      608.56     11.98 o
   8   6  12      217.55      220.62      7.19 o
   9   6  12      430.43      415.25      7.67 o
   1   7  12        5.79        5.03      5.87 <
   2   7  12       45.82       42.16      6.83 o
   3   7  12      383.71      373.21      8.98 o
   4   7  12        7.32       16.17      6.35 <
   5   7  12       55.01       54.50      6.95 o
   6   7  12        6.02       30.90      6.71 o
   1   1  13     6393.70     6904.32     22.16 o
   2   1  13    10955.12    10933.30     26.35 o
   3   1  13     2437.76     2337.57     12.70 o
   4   1  13     4406.66     4421.95     10.78 o
   5   1  13     7342.15     7423.05     14.37 o
   6   1  13     9028.01     8941.98     17.73 o
   7   1  13     1267.35     1299.64      7.90 o
   8   1  13       81.40       89.23      3.83 o
   9   1  13       25.14       12.34      3.83 o
  10   1  13        0.04       -0.72      4.19 <
  11   1  13      848.60      795.40      8.02 o
  12   1  13      989.11      917.81      8.26 o
  13   1  13     1017.83     1010.39      9.22 o
  14   1  13     1994.49     1927.00     10.66 o
  15   1  13      583.41      525.91     11.86 o
   0   2  13    20581.51    19773.83     48.03 o
   1   2  13    11998.61    11423.76     22.76 o
   2   2  13     5225.77     4873.24     13.89 o
   3   2  13     3678.94     3529.17     11.14 o
   4   2  13     1184.16     1073.39      5.63 o
   5   2  13        1.62        5.51      2.75 <
   6   2  13       87.18       71.98      3.11 o
   7   2  13     1602.16     1538.46      8.50 o
   8   2  13     4861.01     4738.02     17.13 o
   9   2  13     2347.12     2277.33     12.70 o
  10   2  13     8781.51     8709.03     21.92 o
  11   2  13     6930.19     7090.20     19.64 o
  12   2  13      627.77      596.70      6.83 o
  13   2  13      252.17      206.01      5.63 o
  14   2  13      144.30      144.44      4.91 o
   1   3  13       32.48       45.03      3.23 o
   2   3  13     2261.21     2053.83      8.62 o
   3   3  13     5997.44     5792.85     14.01 o
   4   3  13    11467.03    11263.98     20.72 o
   5   3  13     4524.53     4499.68     14.37 o
   6   3  13     3172.69     3233.58     12.46 o
   7   3  13     2564.81     2446.44     11.98 o
   8   3  13      504.63      455.85      6.47 o
   9   3  13        0.74       -2.87      4.79 <
  10   3  13      230.99      203.37      5.63 o
  11   3  13       71.83       57.85      5.27 o
  12   3  13       16.94       11.74      5.03 <
  13   3  13      442.77      445.55      6.71 o
   0   4  13     1705.75     1791.30     17.49 o
   1   4  13      793.74      730.48      6.71 o
   2   4  13       49.83       64.80      4.19 o
   3   4  13       83.97       83.84      3.95 o
   4   4  13      370.60      320.63      5.27 o
   5   4  13      116.38      124.44      4.79 o
   6   4  13      280.31      309.85      5.99 o
   7   4  13      184.51      192.35      5.75 o
   8   4  13      846.08      818.16      8.50 o
   9   4  13      700.02      705.45      9.34 o
  10   4  13      462.20      415.96      7.55 o
  11   4  13        1.57        9.34      5.75 <
  12   4  13      155.01      159.18      7.43 o
  13   4  13       77.50       70.07      8.26 o
   1   5  13      941.74      955.17      8.86 o
   2   5  13        4.46       14.97      5.15 <
   3   5  13      278.94      280.98      6.47 o
   4   5  13      907.80      920.32      8.14 o
   5   5  13       21.40       52.94      6.23 o
   6   5  13      623.61      640.89      8.14 o
   7   5  13       50.43       49.70      7.07 o
   8   5  13      459.61      400.04      8.74 o
   9   5  13        1.37       -2.63      6.11 <
  10   5  13        3.81       -7.19      5.75 <
  11   5  13       68.94       61.20      6.11 o
   0   6  13     4723.69     4786.65     35.45 o
   1   6  13      222.87      243.14      6.83 o
   2   6  13      344.93      334.40      7.79 o
   3   6  13      637.40      609.28      8.74 o
   4   6  13      596.95      574.30      8.50 o
   5   6  13       56.76       57.13      6.35 o
   6   6  13      259.94      233.19      7.67 o
   7   6  13      578.87      618.14     10.18 o
   8   6  13     1896.19     1712.49     16.17 o
   9   6  13      610.19      571.91      9.94 o
   1   7  13        1.97        5.39      5.99 <
   2   7  13      623.76      610.95      9.70 o
   3   7  13     2696.99     2746.95     17.13 o
   4   7  13     1127.24     1185.49     12.22 o
   5   7  13     1437.94     1506.12     17.01 o
   6   7  13      384.62      591.07     13.41 o
   0   0  14     6388.93     6191.56     48.03 o
   1   0  14    52140.60    53536.92    140.37 o
   2   0  14       87.79      212.23      6.59 o
   3   0  14     7521.33     7027.09     23.83 o
   4   0  14     7507.48     7671.93     19.52 o
   5   0  14      883.36      867.86      7.55 o
   6   0  14      758.39      640.18      8.62 o
   7   0  14     3391.69     3141.71     18.32 o
   8   0  14     2092.84     2226.54     14.97 o
   9   0  14     9342.33     8937.55     32.94 o
  10   0  14     1734.78     1791.53     16.29 o
  11   0  14     8976.85     9195.06     34.25 o
  12   0  14      732.56      769.89     10.66 o
  13   0  14     1834.41     1799.44     15.93 o
  14   0  14      140.10      135.70      8.38 o
   1   1  14       40.02       25.39      5.27 o
   2   1  14     4654.17     4811.92     17.37 o
   3   1  14     5227.25     4955.65     14.01 o
   4   1  14     5873.43     5663.97     12.34 o
   5   1  14    13835.32    13908.53     21.32 o
   6   1  14     2021.65     1896.33      8.38 o
   7   1  14     4154.91     4063.23     13.41 o
   8   1  14      315.47      303.74      5.51 o
   9   1  14      481.35      423.03      6.47 o
  10   1  14        2.52       -2.16      4.67 <
  11   1  14      614.67      625.44      7.43 o
  12   1  14      494.88      524.12      7.19 o
  13   1  14     4168.10     4113.54     16.41 o
  14   1  14      161.72      177.14      5.51 o
   0   2  14      147.41      163.61      5.15 o
   1   2  14       25.27       62.88      3.11 o
   2   2  14     2111.84     2258.16      9.70 o
   3   2  14       35.20       73.78      3.35 o
   4   2  14        0.26        3.35      2.75 <
   5   2  14       48.19       49.11      2.99 o
   6   2  14        1.86        8.50      3.11 <
   7   2  14      757.02      747.85      7.07 o
   8   2  14      265.38      226.37      5.75 o
   9   2  14      186.01      177.26      5.87 o
  10   2  14      193.89      200.26      5.75 o
  11   2  14      148.61      128.39      5.63 o
  12   2  14       72.40       65.75      4.67 o
  13   2  14        1.91        0.60      4.79 <
  14   2  14       18.69       24.31      5.15 o
   1   3  14     1851.10     2053.83      8.98 o
   2   3  14      369.31      305.18      4.67 o
   3   3  14     1507.55     1419.53      7.67 o
   4   3  14     4054.85     4097.49     12.82 o
   5   3  14     3314.39     3280.41     12.34 o
   6   3  14     1330.00     1305.26      8.98 o
   7   3  14       17.46       27.19      4.43 o
   8   3  14       67.65       63.12      4.79 o
   9   3  14       73.06       46.95      5.51 o
  10   3  14        0.58        2.63      5.39 <
  11   3  14      127.46      113.66      5.15 o
  12   3  14      159.11      151.63      5.27 o
  13   3  14     1616.18     1558.70     10.06 o
   0   4  14     1534.11     1426.11     13.65 o
   1   4  14     4606.41     4417.27     14.25 o
   2   4  14     1878.07     1792.85     10.42 o
   3   4  14     1120.13     1099.38      8.38 o
   4   4  14     1249.64     1308.50      9.58 o
   5   4  14       33.92       42.28      4.55 o
   6   4  14      372.13      346.26      6.35 o
   7   4  14     2970.50     3042.90     14.85 o
   8   4  14     1623.82     1594.03     10.90 o
   9   4  14     1847.89     1806.87     11.26 o
  10   4  14     2094.75     2009.76     12.58 o
  11   4  14      986.87     1040.93     11.98 o
  12   4  14      372.51      330.81      8.62 o
   1   5  14      478.12      487.83      7.07 o
   2   5  14     2808.92     2850.79     13.41 o
   3   5  14     6401.86     6268.58     20.00 o
   4   5  14      830.51      781.87      9.34 o
   5   5  14     6008.31     6157.31     20.60 o
   6   5  14      573.59      540.29      8.74 o
   7   5  14     3517.67     3515.52     18.21 o
   8   5  14       43.79       39.28      6.23 o
   9   5  14      349.19      309.49      7.31 o
  10   5  14       46.71       37.25      6.23 o
  11   5  14       18.53       13.77      7.31 <
   0   6  14       77.64      114.02      9.70 o
   1   6  14     2081.68     2060.90     13.41 o
   2   6  14      281.02      312.12      7.07 o
   3   6  14     1260.53     1299.64     10.78 o
   4   6  14       77.47       70.78      6.11 o
   5   6  14      438.34      438.96      8.02 o
   6   6  14       34.49       39.64      6.35 o
   7   6  14      349.46      336.68      7.67 o
   8   6  14        0.91       17.61      5.63 o
   9   6  14      796.61      734.32     13.89 o
   1   7  14       12.22        8.74      5.87 <
   2   7  14        3.39        4.43      6.11 <
   3   7  14      642.83      619.58      9.34 o
   4   7  14       83.21       81.20      6.83 o
   5   7  14      428.03      410.81     11.86 o
   1   1  15       20.53       27.67      3.47 o
   2   1  15       63.14       87.79      3.83 o
   3   1  15     7365.23     7317.65     13.77 o
   4   1  15     1208.59     1197.71      5.75 o
   5   1  15     4033.24     3883.34     11.86 o
   6   1  15     1871.07     1795.13      8.74 o
   7   1  15     4298.63     4164.68     14.25 o
   8   1  15       34.63       30.18      4.31 o
   9   1  15      665.19      656.23      7.43 o
  10   1  15      181.84      195.23      6.11 o
  11   1  15     1443.79     1432.10     11.26 o
  12   1  15       74.54       53.30      4.91 o
  13   1  15     1217.12     1192.92      9.82 o
  14   1  15      419.45      293.56      6.11 o
   0   2  15      194.17      178.58      5.03 o
   1   2  15    24794.04    24293.15     29.47 o
   2   2  15        9.77       12.10      3.11 o
   3   2  15     6718.68     6292.77     14.97 o
   4   2  15     1066.63     1066.44      6.47 o
   5   2  15      486.62      495.61      4.79 o
   6   2  15     1969.02     1930.23      8.86 o
   7   2  15     9220.24     9402.38     21.80 o
   8   2  15      375.97      389.26      6.83 o
   9   2  15     4003.28     3955.08     16.53 o
  10   2  15      312.17      335.24      6.59 o
  11   2  15     4396.67     4437.40     16.53 o
  12   2  15      710.10      761.38      7.79 o
  13   2  15      956.98      878.76      8.14 o
  14   2  15        6.28       13.53      6.23 <
   1   3  15     1010.71      992.30      6.71 o
   2   3  15       44.81       55.69      3.47 o
   3   3  15     6110.94     5783.98     15.93 o
   4   3  15      583.70      544.12      5.99 o
   5   3  15    11326.21    11283.87     23.35 o
   6   3  15     1501.41     1407.19      9.94 o
   7   3  15    12026.54    12149.69     27.07 o
   8   3  15        1.93        9.10      4.79 <
   9   3  15      391.24      386.38      7.67 o
  10   3  15      119.69       92.58      5.75 o
  11   3  15      438.21      404.35      6.23 o
  12   3  15      771.87      714.67      7.79 o
  13   3  15     2887.47     2834.14     18.09 o
   0   4  15      857.60      896.49     12.94 o
   1   4  15     1766.49     1738.84      9.58 o
   2   4  15      903.74      939.84      8.02 o
   3   4  15     1357.19     1396.65      9.58 o
   4   4  15     1785.96     1776.56     11.38 o
   5   4  15      853.24      886.43      8.14 o
   6   4  15      340.42      352.25      6.35 o
   7   4  15      238.97      223.37      6.35 o
   8   4  15      111.97      105.40      5.51 o
   9   4  15      547.04      541.25      8.62 o
  10   4  15        6.95       23.48      5.75 o
  11   4  15       65.07       78.09      6.83 o
  12   4  15      347.34      314.52      7.55 o
   1   5  15      356.90      341.59      6.59 o
   2   5  15     2003.17     1943.88     11.26 o
   3   5  15     1232.84     1236.52     10.42 o
   4   5  15       72.75       66.95      5.87 o
   5   5  15     2436.89     2470.64     14.13 o
   6   5  15      171.77      171.15      7.19 o
   7   5  15     1073.32     1079.74     10.42 o
   8   5  15        0.48        5.27      5.51 <
   9   5  15        3.70       -1.20      5.63 <
  10   5  15        0.01       -2.75      5.87 <
  11   5  15       28.20       29.34      8.38 o
   0   6  15       53.84       63.12      8.38 o
   1   6  15     2443.19     2539.62     15.69 o
   2   6  15      394.30      383.51      7.19 o
   3   6  15     1976.19     1918.61     11.74 o
   4   6  15      113.51      100.61      5.27 o
   5   6  15      373.71      350.09      7.07 o
   6   6  15       16.35       10.54      5.63 <
   7   6  15      957.90      919.00     10.90 o
   8   6  15       12.27       14.97      5.15 <
   1   7  15       58.10       48.63      5.75 o
   2   7  15       37.07       36.65      5.99 o
   3   7  15      578.06      560.29     10.90 o
   4   7  15      121.67      136.18      8.38 o
   5   7  15      140.00      153.55     10.42 o
   0   0  16      947.44      863.43     13.06 o
   1   0  16    14718.54    14305.45     28.38 o
   2   0  16     1073.61     1105.85      7.43 o
   3   0  16     6313.90     6106.77     17.01 o
   4   0  16       14.26       28.63      3.47 o
   5   0  16      201.42      211.87      5.03 o
   6   0  16      261.01      222.89      6.71 o
   7   0  16     8636.52     8893.48     31.50 o
   8   0  16      244.32      228.28      8.02 o
   9   0  16     9087.06     9115.17     37.37 o
  10   0  16      292.14      264.93      9.70 o
  11   0  16     1616.02     1824.71     17.61 o
  12   0  16     1266.60     1198.43     15.45 o
  13   0  16       10.79        6.11      6.47 <
  14   0  16     1316.22     1294.37     13.65 o
   1   1  16      641.87      544.72      4.67 o
   2   1  16     1032.01     1128.36      6.35 o
   3   1  16    11726.17    11948.00     18.32 o
   4   1  16       32.83       38.21      2.75 o
   5   1  16     8803.61     8730.47     17.97 o
   6   1  16       33.92       43.84      3.47 o
   7   1  16     8973.15     9142.72     21.20 o
   8   1  16       76.33       79.77      5.03 o
   9   1  16      210.33      200.98      5.63 o
  10   1  16      244.31      242.42      6.71 o
  11   1  16       64.31       61.68      5.39 o
  12   1  16      394.44      402.91      6.71 o
  13   1  16     1202.76     1244.54     10.06 o
  14   1  16        8.41       14.01      5.15 <
   0   2  16      618.64      614.43      7.19 o
   1   2  16     4393.81     4671.79     11.62 o
   2   2  16       39.09       48.87      3.23 o
   3   2  16      401.28      388.90      4.67 o
   4   2  16      130.16      142.77      3.47 o
   5   2  16       42.34       40.48      3.23 o
   6   2  16       34.16       34.37      3.95 o
   7   2  16      101.37      106.12      4.79 o
   8   2  16       37.76       32.58      4.79 o
   9   2  16     1931.19     1986.88     12.22 o
  10   2  16      387.90      377.52      6.83 o
  11   2  16      824.43      746.17      8.02 o
  12   2  16      326.08      267.93      5.87 o
  13   2  16       96.06       85.40      5.51 o
   1   3  16       53.97       47.07      3.47 o
   2   3  16       96.92       86.12      3.83 o
   3   3  16     3345.70     3177.65     12.34 o
   4   3  16      117.13      129.11      4.91 o
   5   3  16     4559.80     4568.79     15.69 o
   6   3  16      486.99      490.94      7.07 o
   7   3  16     6283.48     6345.35     21.32 o
   8   3  16      825.35      769.77      8.38 o
   9   3  16        4.13        6.71      5.27 <
  10   3  16      277.89      230.92      6.35 o
  11   3  16       81.60       82.28      4.91 o
  12   3  16       50.66       48.51      5.27 o
  13   3  16      272.65      354.16     15.93 o
   0   4  16      353.16      397.16      9.58 o
   1   4  16    16824.24    16461.93     30.54 o
   2   4  16      792.36      826.90      7.67 o
   3   4  16     3428.97     3277.05     14.49 o
   4   4  16       30.15       32.82      5.03 o
   5   4  16      248.29      241.58      5.75 o
   6   4  16      311.23      249.48      6.35 o
   7   4  16     3762.40     3677.21     17.85 o
   8   4  16      333.44      325.66      7.19 o
   9   4  16     6202.45     6092.51     21.20 o
  10   4  16      151.80      152.47      6.83 o
  11   4  16     2617.52     2698.20     19.88 o
  12   4  16        1.25       30.06      8.62 o
   1   5  16      448.50      422.79      7.07 o
   2   5  16      591.98      611.55      7.07 o
   3   5  16     2221.68     2211.81     13.77 o
   4   5  16        5.45       32.70      5.99 o
   5   5  16     1797.01     1785.79     14.25 o
   6   5  16      758.97      775.28      9.58 o
   7   5  16     1717.42     1643.02     11.26 o
   8   5  16       92.45       77.97      6.11 o
   9   5  16       91.94      101.57      6.23 o
  10   5  16        0.04       -7.90      6.83 <
   0   6  16       35.08       56.05      8.38 o
   1   6  16     1561.64     1669.25     12.10 o
   2   6  16      547.06      541.01      8.26 o
   3   6  16       13.32       22.40      4.67 o
   4   6  16      227.40      204.21      5.63 o
   5   6  16       40.27       31.98      5.15 o
   6   6  16      167.35      150.31      5.51 o
   7   6  16       24.14       18.92      5.15 o
   8   6  16       84.76      102.88      8.02 o
   1   7  16        0.07       -3.83      5.75 <
   2   7  16       19.30       14.73      8.02 <
   3   7  16        0.20       12.46      7.90 <
   4   7  16       81.22       79.29      8.50 o
   1   1  17       58.99       50.66      2.75 o
   2   1  17        9.41       17.97      2.87 o
   3   1  17     8138.76     8303.48     16.29 o
   4   1  17     1425.72     1370.06      6.83 o
   5   1  17    11310.70    11491.19     20.12 o
   6   1  17      392.36      388.66      5.27 o
   7   1  17     6284.54     6371.46     18.09 o
   8   1  17       15.94       13.41      4.79 <
   9   1  17      121.09      116.54      5.51 o
  10   1  17        7.01        9.46      5.27 <
  11   1  17      582.14      579.45      7.90 o
  12   1  17        3.10        2.87      4.31 <
  13   1  17     1510.63     1749.02     11.14 o
   0   2  17     2004.41     2012.63     13.89 o
   1   2  17    12509.24    12071.84     21.32 o
   2   2  17     2920.08     2891.87     10.78 o
   3   2  17     4419.47     4209.47     12.82 o
   4   2  17      286.24      253.44      4.31 o
   5   2  17       35.47       35.93      3.47 o
   6   2  17      176.40      164.92      4.79 o
   7   2  17     5964.98     6150.24     18.09 o
   8   2  17     2096.96     2130.25     11.74 o
   9   2  17    15091.13    15850.62     31.50 o
  10   2  17     1413.74     1488.15     10.42 o
  11   2  17      289.31      283.38      5.99 o
  12   2  17      326.92      320.27      6.23 o
  13   2  17      100.84      108.15      5.03 o
   1   3  17      829.72      757.19      6.11 o
   2   3  17     1105.80     1031.11      7.07 o
   3   3  17     8893.93     8334.15     20.72 o
   4   3  17     4842.04     4969.90     16.77 o
   5   3  17      751.67      718.87      7.31 o
   6   3  17     1721.54     1688.41     10.78 o
   7   3  17      778.40      811.09      8.50 o
   8   3  17      147.67      121.69      6.23 o
   9   3  17      533.17      535.62      8.50 o
  10   3  17        3.29       -5.03      5.15 <
  11   3  17      115.23       98.33      4.91 o
  12   3  17      712.47      646.76      8.50 o
   0   4  17      352.85      406.14      9.82 o
   1   4  17     1535.92     1536.54     10.06 o
   2   4  17       83.45       95.10      4.79 o
   3   4  17      525.33      521.96      7.07 o
   4   4  17      242.12      226.49      5.99 o
   5   4  17      754.09      694.43      8.62 o
   6   4  17       10.83       -1.32      5.51 <
   7   4  17      364.34      330.81      7.07 o
   8   4  17      116.69      114.98      5.63 o
   9   4  17      524.08      527.35      7.67 o
  10   4  17       93.65       94.86      5.87 o
  11   4  17     1475.57     1524.80     14.73 o
   1   5  17     1291.55     1293.77      9.94 o
   2   5  17       39.18       37.49      5.15 o
   3   5  17       71.37       66.83      5.15 o
   4   5  17      764.97      790.49     10.06 o
   5   5  17       69.43       74.62      6.47 o
   6   5  17      462.14      437.16      7.90 o
   7   5  17      121.28      105.76      5.63 o
   8   5  17       92.77       81.20      5.75 o
   9   5  17        0.83      -11.62      5.27 <
  10   5  17        7.83        4.79      6.23 <
   0   6  17      527.49      574.30     10.90 o
   1   6  17     6460.74     6325.23     20.36 o
   2   6  17        4.23       26.71      4.91 o
   3   6  17       72.73       58.09      5.03 o
   4   6  17       67.61       73.78      4.67 o
   5   6  17        3.56        9.70      4.67 <
   6   6  17        1.02        4.55      5.03 <
   7   6  17      466.05      468.30      7.43 o
   1   7  17      608.53      612.51     16.65 o
   2   7  17       41.69       48.39      8.38 o
   0   0  18     3672.56     3542.11     30.06 o
   1   0  18    15199.26    16035.78     31.86 o
   2   0  18     6194.20     6243.06     19.28 o
   3   0  18     7995.63     8412.48     22.64 o
   4   0  18      274.07      295.59      5.51 o
   5   0  18      882.84      859.00      8.26 o
   6   0  18     2491.59     2575.44     18.09 o
   7   0  18     5844.45     6014.42     25.75 o
   8   0  18     2614.22     2642.51     22.04 o
   9   0  18     5384.54     5593.43     31.50 o
  10   0  18     2183.09     2376.38     21.20 o
  11   0  18     5170.95     5929.98     38.21 o
  12   0  18      746.91      782.58     11.02 o
  13   0  18      347.29      341.47      8.14 o
   1   1  18       13.92       21.80      2.63 o
   2   1  18      281.24      285.65      4.19 o
   3   1  18     4469.50     4516.09     12.46 o
   4   1  18     7810.19     8141.55     15.93 o
   5   1  18     2470.46     2530.16     10.18 o
   6   1  18     7743.72     7630.73     18.44 o
   7   1  18     4306.92     4450.33     16.05 o
   8   1  18      569.59      567.36      7.43 o
   9   1  18        4.26        2.75      5.27 <
  10   1  18      128.77      128.04      5.75 o
  11   1  18       68.12       76.17      5.39 o
  12   1  18     1413.32     1417.49      9.94 o
  13   1  18      150.83      158.82      5.03 o
   0   2  18     4670.30     5027.99     20.00 o
   1   2  18       63.60       77.37      3.71 o
   2   2  18       12.95       20.00      3.35 o
   3   2  18       69.51       72.46      3.23 o
   4   2  18        0.76        2.87      3.23 <
   5   2  18        1.34       -2.63      3.95 <
   6   2  18       11.59       10.06      4.19 <
   7   2  18      346.72      371.89      5.99 o
   8   2  18      583.05      629.28      7.31 o
   9   2  18        2.50       17.13      4.67 o
  10   2  18       32.78       36.29      4.79 o
  11   2  18       66.26       81.20      4.79 o
  12   2  18     1073.65     1044.88      9.22 o
  13   2  18        0.27       -0.72      6.47 <
   1   3  18       51.14       44.20      3.83 o
   2   3  18      523.71      446.99      5.51 o
   3   3  18     1811.72     1735.96      9.58 o
   4   3  18     3988.91     4011.61     14.85 o
   5   3  18       78.19       87.07      5.27 o
   6   3  18     2743.06     2793.78     13.77 o
   7   3  18     1906.00     1909.15     11.26 o
   8   3  18       15.99       11.50      5.03 <
   9   3  18        2.57       -0.96      4.91 <
  10   3  18       47.82       46.59      4.67 o
  11   3  18        1.21        3.23      4.79 <
  12   3  18       60.97       57.13      6.71 o
   0   4  18     4688.15     4597.05     21.56 o
   1   4  18     2455.45     2270.74     11.14 o
   2   4  18      948.23     1006.68      8.02 o
   3   4  18     2618.91     2617.00     13.05 o
   4   4  18      826.19      794.56      8.26 o
   5   4  18      363.16      306.13      6.59 o
   6   4  18      165.01      157.38      5.99 o
   7   4  18      642.12      641.61      8.14 o
   8   4  18      461.48      430.82      6.83 o
   9   4  18      940.35      971.58      9.58 o
  10   4  18     1171.72     1213.04     10.42 o
  11   4  18      877.28      911.10     15.69 o
   1   5  18     1199.98     1229.57     10.06 o
   2   5  18      757.84      774.44      8.86 o
   3   5  18     2240.81     2278.88     13.53 o
   4   5  18     1731.94     1694.16     11.26 o
   5   5  18     3467.99     3564.15     18.32 o
   6   5  18      131.58      125.88      6.11 o
   7   5  18     1221.89     1188.37      9.82 o
   8   5  18      282.85      241.58      5.39 o
   9   5  18      174.86      168.76      8.02 o
   0   6  18      492.96      493.94      9.70 o
   1   6  18     1073.50     1063.69      8.86 o
   2   6  18      799.64      799.83      9.46 o
   3   6  18      234.49      225.41      6.23 o
   4   6  18        2.57       -3.71      4.31 <
   5   6  18       51.04       41.92      4.67 o
   6   6  18      330.73      303.38      6.47 o
   7   6  18      440.86      340.39      8.86 o
   1   1  19     1014.81     1093.63      6.47 o
   2   1  19     4429.30     4612.14     12.82 o
   3   1  19     1769.45     1800.52      8.38 o
   4   1  19    12079.89    12648.42     21.56 o
   5   1  19      470.63      496.09      5.15 o
   6   1  19    11780.42    12187.78     24.19 o
   7   1  19       25.73       27.31      4.55 o
   8   1  19     2649.35     2813.66     14.25 o
   9   1  19       31.34       29.70      5.39 o
  10   1  19     1110.02     1220.47     10.18 o
  11   1  19      175.22      188.76      6.23 o
  12   1  19      378.97      389.26      6.47 o
  13   1  19      708.84      676.59      7.79 o
   0   2  19     6383.60     6239.47     22.64 o
   1   2  19     5484.75     5661.94     15.45 o
   2   2  19     3114.31     3096.20     11.62 o
   3   2  19     1156.78     1123.21      6.95 o
   4   2  19     2577.68     2548.85     10.78 o
   5   2  19      181.73      180.61      4.91 o
   6   2  19     2888.76     2956.67     13.17 o
   7   2  19      486.76      486.99      6.95 o
   8   2  19      727.90      720.66      7.79 o
   9   2  19      968.84      991.58      9.10 o
  10   2  19     2945.78     2991.52     14.37 o
  11   2  19      895.10      978.65      9.34 o
  12   2  19     2350.09     2316.49     12.10 o
   1   3  19       71.50       64.44      4.31 o
   2   3  19     2409.21     2321.40     10.66 o
   3   3  19     1539.17     1543.13      9.10 o
   4   3  19     1643.35     1620.50      9.94 o
   5   3  19     6325.62     6663.34     19.52 o
   6   3  19     2622.55     2553.88     12.46 o
   7   3  19     2126.78     2187.02     11.74 o
   8   3  19      206.84      194.03      5.75 o
   9   3  19      324.85      306.13      6.35 o
  10   3  19      308.00      272.72      5.63 o
  11   3  19       86.07       63.36      4.91 o
   0   4  19     3925.97     4227.80     22.88 o
   1   4  19       18.35       24.31      4.79 o
   2   4  19     1998.34     1996.10     12.22 o
   3   4  19      454.35      435.49      6.11 o
   4   4  19      120.64       99.65      5.15 o
   5   4  19      168.46      150.67      5.63 o
   6   4  19        5.29       11.14      5.03 <
   7   4  19      579.53      560.41      6.83 o
   8   4  19      243.37      230.68      5.27 o
   9   4  19        7.71       14.01      5.03 <
  10   4  19      784.05      793.24     10.06 o
   1   5  19        0.58        0.00      4.55 <
   2   5  19      722.09      685.81      8.62 o
   3   5  19      457.64      450.58      7.07 o
   4   5  19       34.29       55.21      5.03 o
   5   5  19      118.04      111.99      5.51 o
   6   5  19        7.76       19.16      5.03 o
   7   5  19       61.66       60.48      4.31 o
   8   5  19       66.81       59.77      4.67 o
   9   5  19       24.74       28.75      6.83 o
   0   6  19     1720.03     1611.16     15.69 o
   1   6  19      184.09      209.24      5.99 o
   2   6  19     1904.28     1832.26     14.61 o
   3   6  19      249.41      242.90      6.47 o
   4   6  19      262.66      231.64      6.59 o
   5   6  19       19.86       20.48      4.79 o
   6   6  19       84.77       68.63      5.75 o
   0   0  20    22879.96    23775.27     78.81 o
   1   0  20     1532.09     1613.32     10.78 o
   2   0  20      886.82      882.23      8.98 o
   3   0  20      174.28      173.43      5.99 o
   4   0  20     4896.11     5402.15     21.80 o
   5   0  20      377.03      406.86      6.95 o
   6   0  20       32.85       37.97      5.63 o
   7   0  20     3846.55     4221.93     24.19 o
   8   0  20     5126.83     5641.45     30.78 o
   9   0  20        3.93       18.09      7.43 <
  10   0  20     7191.05     7980.10     43.96 o
  11   0  20      318.28      355.36      9.34 o
  12   0  20      539.24      567.00     10.54 o
  13   0  20      814.10      794.44     20.24 o
   1   1  20      187.52      185.17      3.95 o
   2   1  20     6936.87     7350.83     17.01 o
   3   1  20      134.36      135.46      3.95 o
   4   1  20     9959.77    10346.30     20.48 o
   5   1  20      895.13      925.83      6.83 o
   6   1  20     3248.76     3216.09     12.94 o
   7   1  20      225.71      213.91      5.51 o
   8   1  20      324.66      330.21      6.59 o
   9   1  20       62.94       52.46      5.03 o
  10   1  20        7.98        5.99      4.91 <
  11   1  20      310.97      296.91      6.23 o
  12   1  20     1039.62     1123.81      9.70 o
   0   2  20        2.07      153.43      6.59 o
   1   2  20      351.70      379.67      5.15 o
   2   2  20     1374.09     1398.45      8.26 o
   3   2  20        1.37        4.55      3.23 <
   4   2  20      159.83      177.50      4.55 o
   5   2  20       28.28       21.56      4.31 o
   6   2  20       35.07       39.88      4.43 o
   7   2  20     1528.94     1595.59     11.02 o
   8   2  20     1080.62     1214.12      9.70 o
   9   2  20       25.57       35.81      4.55 o
  10   2  20      479.87      490.10      7.19 o
  11   2  20      153.71      148.04      5.03 o
  12   2  20       10.17       10.90      5.03 <
   1   3  20      158.19      152.47      5.03 o
   2   3  20      598.96      593.11      6.35 o
   3   3  20      616.49      607.36      6.23 o
   4   3  20     2783.78     2934.63     12.82 o
   5   3  20      181.52      204.09      5.87 o
   6   3  20     1117.27     1185.13      9.70 o
   7   3  20      262.32      282.66      6.35 o
   8   3  20        1.47        2.40      4.55 <
   9   3  20        3.14        3.83      4.55 <
  10   3  20        0.54       -0.12      4.55 <
  11   3  20        1.29       -4.19      5.15 <
   0   4  20     8822.24     9074.57     33.54 o
   1   4  20      460.39      529.51      6.83 o
   2   4  20     1626.76     1628.53     11.50 o
   3   4  20       79.61       90.07      4.67 o
   4   4  20      825.97      750.01      7.79 o
   5   4  20      119.33       93.54      5.27 o
   6   4  20       88.30       79.17      5.15 o
   7   4  20      614.49      630.24      7.07 o
   8   4  20     2588.56     2562.62     12.94 o
   9   4  20      324.64      314.28      5.87 o
  10   4  20     3567.09     3545.82     27.31 o
   1   5  20      114.03      100.73      5.39 o
   2   5  20     2833.26     2831.99     14.73 o
   3   5  20      307.87      332.01      6.71 o
   4   5  20     4340.43     4536.33     17.85 o
   5   5  20     1872.04     1972.75     11.86 o
   6   5  20     3345.48     3426.77     13.65 o
   7   5  20      471.27      479.56      5.75 o
   8   5  20      432.86      483.64     12.10 o
   0   6  20      567.65      603.65     11.50 o
   1   6  20       12.86       21.20      4.31 o
   2   6  20      870.47      905.95      9.46 o
   3   6  20       28.13       25.03      4.55 o
   4   6  20      134.50      115.58      5.15 o
   5   6  20       87.92       69.11      5.51 o
   1   1  21     1111.13     1130.88      7.19 o
   2   1  21     3680.63     3832.31     13.17 o
   3   1  21      329.46      354.52      5.03 o
   4   1  21       15.93       38.57      3.71 o
   5   1  21      141.86      124.08      4.43 o
   6   1  21      335.15      333.08      5.27 o
   7   1  21       54.09       54.97      4.43 o
   8   1  21      254.35      278.23      6.11 o
   9   1  21      225.08      209.12      5.63 o
  10   1  21        7.61        5.63      4.67 <
  11   1  21      244.26      257.99      5.87 o
  12   1  21      781.15      828.46      8.62 o
   0   2  21    17672.55    18255.38     42.28 o
   1   2  21      878.47      845.34      7.19 o
   2   2  21     4505.97     4532.61     13.65 o
   3   2  21       56.41       51.50      3.47 o
   4   2  21     2056.84     2049.88     10.30 o
   5   2  21      189.12      182.41      5.03 o
   6   2  21      683.70      621.73      7.19 o
   7   2  21      274.74      284.22      5.99 o
   8   2  21     2043.97     2154.68     12.46 o
   9   2  21      311.05      297.87      6.47 o
  10   2  21     9016.28     9634.38     25.15 o
  11   2  21      242.42      222.41      5.15 o
   1   3  21      466.00      468.66      6.11 o
   2   3  21     5002.71     5086.67     15.21 o
   3   3  21       13.14       34.01      3.95 o
   4   3  21    15264.86    16218.55     29.46 o
   5   3  21      131.76      138.22      5.39 o
   6   3  21     8253.26     9099.96     26.35 o
   7   3  21       16.59       20.72      5.03 o
   8   3  21     2051.22     2185.82     11.38 o
   9   3  21       88.89       74.38      4.55 o
  10   3  21      192.53      175.23      5.15 o
  11   3  21       19.19       17.85      7.31 <
   0   4  21      142.66      178.58      7.43 o
   1   4  21       34.56       52.58      5.03 o
   2   4  21      225.12      234.27      5.63 o
   3   4  21        3.03        9.70      5.03 <
   4   4  21      249.70      247.09      5.75 o
   5   4  21       91.29       85.28      5.03 o
   6   4  21        1.57       -0.96      4.31 <
   7   4  21       66.21       78.69      4.43 o
   8   4  21     1978.43     1987.12     10.90 o
   9   4  21      174.35      172.23      5.51 o
   1   5  21       97.05       89.35      4.91 o
   2   5  21      188.36      197.14      5.75 o
   3   5  21        1.14       11.98      4.67 <
   4   5  21      595.16      663.05      8.02 o
   5   5  21        5.48       24.19      4.43 o
   6   5  21      656.62      615.14      6.35 o
   7   5  21       20.05       18.44      4.55 o
   8   5  21      444.55      367.22     13.53 o
   0   6  21     1112.52     1057.82     16.41 o
   1   6  21       54.42       50.90      4.19 o
   2   6  21      327.84      322.30      6.47 o
   3   6  21       17.38       12.22      4.43 <
   4   6  21      277.72      240.50      7.90 o
   0   0  22    21446.29    23791.08     90.79 o
   1   0  22     2348.60     2428.60     15.81 o
   2   0  22     7075.03     7745.95     27.07 o
   3   0  22     1383.84     1402.64     13.89 o
   4   0  22     4146.69     4528.18     20.48 o
   5   0  22     3889.84     4397.39     21.20 o
   6   0  22     4146.13     4415.12     21.20 o
   7   0  22       89.75      118.45      6.59 o
   8   0  22     2529.16     2896.18     19.52 o
   9   0  22        8.40        5.51      6.71 <
  10   0  22     5930.58     6641.66     29.34 o
  11   0  22      219.36      226.85      7.31 o
  12   0  22     1870.17     2260.20     22.76 o
   1   1  22       68.24       86.83      4.19 o
   2   1  22     3780.50     4006.70     13.77 o
   3   1  22        3.75       23.48      3.83 o
   4   1  22     2918.45     3126.50     11.86 o
   5   1  22      111.19      113.06      4.31 o
   6   1  22     1658.67     1658.11      9.46 o
   7   1  22     1662.56     1720.03      9.58 o
   8   1  22     1316.30     1432.82      9.94 o
   9   1  22       72.84       70.78      5.15 o
  10   1  22       43.60       41.92      4.67 o
  11   1  22      137.83      137.98      5.15 o
   0   2  22      696.38      846.18      9.94 o
   1   2  22      624.91      686.65      6.71 o
   2   2  22      305.17      325.66      4.79 o
   3   2  22        0.10        3.47      3.35 <
   4   2  22       79.36       95.58      4.31 o
   5   2  22        0.61       -6.95      4.19 <
   6   2  22       57.71       52.82      4.67 o
   7   2  22     1465.07     1582.53     10.54 o
   8   2  22      757.70      776.60      7.31 o
   9   2  22        3.09       15.69      4.19 o
  10   2  22       16.67       29.22      4.31 o
  11   2  22       46.13       51.62      4.91 o
   1   3  22      156.53      154.15      4.43 o
   2   3  22      245.11      202.17      4.55 o
   3   3  22       29.00       28.39      3.95 o
   4   3  22       52.15       61.92      4.43 o
   5   3  22      489.17      540.77      7.55 o
   6   3  22      138.72      152.95      5.99 o
   7   3  22      152.28      145.40      5.63 o
   8   3  22      160.96      154.27      5.15 o
   9   3  22        1.62       -1.68      4.31 <
  10   3  22       38.63       34.61      5.63 o
   0   4  22     4000.19     4388.89     24.07 o
   1   4  22     1039.28     1039.97      8.62 o
   2   4  22     2774.80     2991.04     14.49 o
   3   4  22      815.31      820.43      8.50 o
   4   4  22      274.63      273.56      6.35 o
   5   4  22      342.56      326.14      5.87 o
   6   4  22     1776.97     1729.25      9.58 o
   7   4  22     1590.89     1594.63      9.94 o
   8   4  22      864.89      871.81      8.14 o
   9   4  22      143.76      140.73      5.15 o
   1   5  22      231.79      214.03      5.51 o
   2   5  22     1294.10     1299.40     10.18 o
   3   5  22      111.21      123.12      4.79 o
   4   5  22     4552.87     4728.68     17.25 o
   5   5  22      881.98      892.77      7.19 o
   6   5  22     4848.20     4752.99     15.33 o
   7   5  22      501.78      408.06     14.37 o
   0   6  22      524.86      468.07     10.90 o
   1   6  22      155.75      143.73      4.31 o
   2   6  22      985.32      885.71      8.74 o
   3   6  22        3.51       14.25      6.59 <
   1   1  23      129.02      124.32      4.55 o
   2   1  23        4.85       13.53      3.83 o
   3   1  23     2461.38     2670.17     11.98 o
   4   1  23     6208.17     6870.90     18.32 o
   5   1  23      229.93      230.68      5.27 o
   6   1  23     2849.95     3043.62     13.29 o
   7   1  23      255.18      245.05      5.75 o
   8   1  23     1185.80     1276.76      9.10 o
   9   1  23       54.79       47.19      4.67 o
  10   1  23       87.10       76.29      4.79 o
  11   1  23      279.96      307.21      5.99 o
   0   2  23    16151.57    17349.91     44.32 o
   1   2  23     4575.11     4501.95     14.73 o
   2   2  23     2753.35     2960.02     11.50 o
   3   2  23      521.89      527.47      6.83 o
   4   2  23       37.30       43.96      4.55 o
   5   2  23       49.01       48.15      4.31 o
   6   2  23     1490.00     1619.18      9.94 o
   7   2  23      413.47      416.20      5.99 o
   8   2  23     1868.66     2051.68     11.50 o
   9   2  23     1255.68     1271.25      8.26 o
  10   2  23     1613.32     1708.77     11.74 o
   1   3  23      224.02      252.96      4.67 o
   2   3  23       16.50       20.00      3.71 o
   3   3  23      667.67      718.99      6.59 o
   4   3  23     1427.84     1498.69      9.34 o
   5   3  23     2532.46     2745.39     14.37 o
   6   3  23     2217.54     2356.49     13.06 o
   7   3  23     2144.34     2271.82     11.50 o
   8   3  23      176.64      164.09      4.91 o
   9   3  23       91.60       79.53      4.55 o
   0   4  23      942.76      897.08     10.78 o
   1   4  23      280.36      282.90      5.39 o
   2   4  23     1329.14     1298.08      9.70 o
   3   4  23      526.82      545.08      7.55 o
   4   4  23       97.67       95.10      4.91 o
   5   4  23      142.62      123.96      4.67 o
   6   4  23      161.69      143.84      4.31 o
   7   4  23      884.93      879.12      7.19 o
   8   4  23        4.36        5.15      4.55 <
   1   5  23        1.63        5.39      3.83 <
   2   5  23       15.44       16.29      4.07 o
   3   5  23       66.97       69.35      4.55 o
   4   5  23       20.46       27.19      4.31 o
   5   5  23        4.57       12.70      4.31 <
   6   5  23      292.05      286.73      8.62 o
   0   0  24      768.64      939.12     21.68 o
   1   0  24     9579.98    10618.78     34.85 o
   2   0  24     4752.93     5629.24     28.86 o
   3   0  24      643.18      663.29      9.34 o
   4   0  24       19.88       20.84      5.51 o
   5   0  24      144.59      133.66      6.59 o
   6   0  24     3297.05     3525.58     18.68 o
   7   0  24      589.96      612.63      9.10 o
   8   0  24     1459.59     1510.07     13.29 o
   9   0  24     6383.24     6706.34     27.91 o
  10   0  24      314.24      291.52      8.02 o
  11   0  24     1818.46     1972.15     22.28 o
   1   1  24       57.13       60.01      4.31 o
   2   1  24      354.45      383.27      6.35 o
   3   1  24     3778.47     4083.23     14.97 o
   4   1  24      820.69      977.33      8.50 o
   5   1  24     2108.90     2362.36     11.98 o
   6   1  24     2443.05     2637.60     11.74 o
   7   1  24     1277.20     1393.54      9.58 o
   8   1  24     1256.40     1348.86      9.46 o
   9   1  24       35.81       37.37      4.43 o
  10   1  24        7.62        1.68      4.55 <
   0   2  24     3057.83     3126.02     17.97 o
   1   2  24      105.81      167.92      4.67 o
   2   2  24       33.34       25.27      3.59 o
   3   2  24        0.42       12.94      4.19 o
   4   2  24       30.04       20.24      4.19 o
   5   2  24        0.01       -8.38      4.19 <
   6   2  24        0.19        1.68      4.31 <
   7   2  24        3.56        4.67      4.43 <
   8   2  24        1.18       -5.63      4.55 <
   9   2  24       55.52       58.69      4.43 o
  10   2  24       68.25       76.53      6.59 o
   1   3  24       12.30        4.43      3.59 <
   2   3  24      410.46      442.07      5.63 o
   3   3  24     1275.51     1338.80      8.62 o
   4   3  24      404.49      455.13      6.35 o
   5   3  24        3.39       10.90      4.55 <
   6   3  24     1671.41     1756.68     10.30 o
   7   3  24       56.05       63.84      4.19 o
   8   3  24      297.38      283.86      5.75 o
   9   3  24       27.35       13.53      5.27 <
   0   4  24     4030.67     4157.73     21.56 o
   1   4  24     1543.12     1679.67     10.18 o
   2   4  24     1703.86     1697.75      9.82 o
   3   4  24      155.13      146.12      5.03 o
   4   4  24      336.27      332.24      6.23 o
   5   4  24       60.86       52.82      4.43 o
   6   4  24      639.24      658.98      7.67 o
   7   4  24       74.42       77.01      7.07 o
   1   5  24      524.01      532.26      6.71 o
   2   5  24      214.22      225.17      4.91 o
   3   5  24     1825.52     1751.41     10.30 o
   4   5  24      298.67      329.37      6.23 o
   5   5  24     3155.88     2729.70     21.92 o
   1   1  25     1115.82     1231.01      8.86 o
   2   1  25        7.04       11.50      4.43 <
   3   1  25     2823.54     2980.26     12.82 o
   4   1  25      492.72      587.96      6.95 o
   5   1  25     2306.27     2564.30     12.58 o
   6   1  25      391.58      377.64      6.11 o
   7   1  25     2743.99     2906.00     12.46 o
   8   1  25      312.40      326.97      5.63 o
   9   1  25      120.40      115.46      4.79 o
  10   1  25        7.82        8.98      5.99 <
   0   2  25     1154.54     1094.23     11.26 o
   1   2  25     2835.31     3083.74     11.86 o
   2   2  25      856.85      852.05      7.43 o
   3   2  25     4034.99     4316.91     15.45 o
   4   2  25       34.89       34.25      4.19 o
   5   2  25        1.10        6.59      4.19 <
   6   2  25      105.98      102.64      5.03 o
   7   2  25     1483.32     1603.25     10.18 o
   8   2  25     1663.33     1781.47     10.66 o
   9   2  25     2603.70     2681.67     16.29 o
   1   3  25     1058.48     1043.80      7.07 o
   2   3  25      632.22      654.31      6.59 o
   3   3  25     6030.43     6124.13     16.89 o
   4   3  25      195.21      199.90      5.63 o
   5   3  25      993.21     1081.17      9.34 o
   6   3  25      449.28      491.54      6.35 o
   7   3  25     1294.95     1316.52      8.38 o
   8   3  25      286.37      280.14      6.35 o
   0   4  25      421.53      446.51      8.14 o
   1   4  25      921.53      886.66      7.07 o
   2   4  25        0.20        9.58      3.71 <
   3   4  25      216.28      212.47      4.91 o
   4   4  25        0.07       -1.44      4.07 <
   5   4  25      300.66      286.61      6.35 o
   6   4  25        0.36        5.87      5.75 <
   1   5  25       13.65       15.45      3.47 o
   2   5  25      114.33      106.60      4.55 o
   3   5  25      114.69       97.49      4.67 o
   4   5  25      653.46      626.52     10.90 o
   0   0  26      644.09      735.63     19.40 o
   1   0  26     4180.04     5024.04     37.13 o
   2   0  26       41.32       35.81      6.35 o
   3   0  26     1125.06     1233.40     12.22 o
   4   0  26        2.48        9.22      5.63 <
   5   0  26       43.79       36.05      5.75 o
   6   0  26      356.33      342.55      7.43 o
   7   0  26     1874.15     2262.71     22.28 o
   8   0  26      751.80      695.87      9.94 o
   9   0  26     1697.98     1801.36     22.88 o
   1   1  26       43.90       50.78      4.91 o
   2   1  26        7.57        9.10      4.19 <
   3   1  26     4738.63     5210.16     18.21 o
   4   1  26      107.31       96.77      5.15 o
   5   1  26     6246.77     6578.54     18.56 o
   6   1  26        1.84        0.36      4.31 <
   7   1  26     1929.74     2039.94     12.46 o
   8   1  26       12.66        6.11      4.67 <
   9   1  26        8.35       12.94      5.63 <
   0   2  26      161.29      153.43      6.23 o
   1   2  26     1250.28     1187.65      8.14 o
   2   2  26       34.28       25.87      3.95 o
   3   2  26      423.56      469.14      5.99 o
   4   2  26        0.82       -6.23      4.07 <
   5   2  26       47.56       41.80      4.43 o
   6   2  26        1.28       -2.99      4.43 <
   7   2  26        1.29        7.19      4.43 <
   8   2  26        1.02        5.15      5.63 <
   9   2  26      561.68      580.17     12.82 o
   1   3  26        7.05        2.52      3.11 <
   2   3  26        1.83        2.99      3.59 <
   3   3  26     1674.81     1632.00     10.18 o
   4   3  26      428.17      431.42      6.23 o
   5   3  26     2583.60     2667.42     12.82 o
   6   3  26       14.36       25.63      4.31 o
   7   3  26      771.94      840.55     14.97 o
   0   4  26        4.60       16.89      5.15 o
   1   4  26     4434.11     4357.39     14.01 o
   2   4  26       15.27       11.50      3.95 <
   3   4  26     1169.03     1155.31      7.90 o
   4   4  26       37.08       30.90      4.07 o
   5   4  26       17.78       26.95      4.79 o
   6   4  26       16.54       26.47      6.59 o
   1   5  26      186.83      188.04      6.71 o
   1   1  27      158.17      184.57      5.63 o
   2   1  27      162.98      136.06      4.67 o
   3   1  27     3016.29     3187.11     13.53 o
   4   1  27      117.92      118.81      4.67 o
   5   1  27     3337.92     3374.67     13.65 o
   6   1  27       40.77       32.46      4.43 o
   7   1  27     1237.62     1305.14     10.54 o
   8   1  27        0.15       -2.99      5.51 <
   0   2  27     1461.85     1434.14     10.78 o
   1   2  27     4029.80     4110.30     14.25 o
   2   2  27       12.09       15.21      4.07 o
   3   2  27     2155.84     2234.09     10.30 o
   4   2  27       61.69       57.61      4.31 o
   5   2  27        0.38        1.32      4.19 <
   6   2  27       29.52       22.52      4.67 o
   7   2  27     2027.06     2126.41     23.48 o
   8   2  27      211.67      200.50      7.67 o
   1   3  27      220.67      195.71      3.83 o
   2   3  27      232.92      245.65      4.55 o
   3   3  27     3259.56     3357.78     13.77 o
   4   3  27      255.36      287.21      5.75 o
   5   3  27     3915.68     4274.03     16.53 o
   6   3  27      321.68      382.67     11.98 o
   0   4  27      140.45      103.72      5.99 o
   1   4  27      601.42      571.19      6.35 o
   2   4  27      286.08      271.16      4.91 o
   3   4  27      384.64      363.62      8.02 o
   4   4  27       75.03       61.44      4.91 o
   5   4  27        2.57        3.83      6.59 <
   0   0  28     2559.34     3110.57     33.66 o
   1   0  28     7211.20     7690.38     42.76 o
   2   0  28      659.15      730.96     13.06 o
   3   0  28     2294.22     2470.88     28.98 o
   4   0  28      609.61      544.60     11.86 o
   5   0  28       36.46       20.12      6.71 <
   6   0  28      603.23      566.28     11.62 o
   7   0  28     1062.20     1032.19     11.86 o
   8   0  28     1293.42     1257.36     25.27 o
   1   1  28      445.00      462.20      7.31 o
   2   1  28      756.32      763.90      7.67 o
   3   1  28     1908.83     2041.86     10.78 o
   4   1  28      431.40      464.95      5.75 o
   5   1  28     3029.32     3134.89     12.22 o
   6   1  28      617.34      656.70      6.95 o
   7   1  28     1524.00     1543.85     11.86 o
   8   1  28      283.11      260.98     13.29 o
   0   2  28      115.61      137.02      6.11 o
   1   2  28        0.86       20.96      3.71 o
   2   2  28       86.82       90.79      4.79 o
   3   2  28       20.98       16.05      4.43 o
   4   2  28        2.87       -2.16      4.43 <
   5   2  28        3.54        9.70      4.91 <
   6   2  28       12.80       10.42      5.51 <
   7   2  28        2.40        6.95      5.87 <
   1   3  28      629.60      585.32      5.27 o
   2   3  28       11.46       14.13      3.59 o
   3   3  28      524.26      538.01      5.75 o
   4   3  28       19.13       27.19      4.67 o
   5   3  28      814.18      945.83     10.66 o
   0   4  28      797.39      682.69     11.26 o
   1   4  28     1051.36      935.89     12.94 o
   2   4  28      430.08      386.26      8.74 o
   1   1  29      408.52      386.86      6.11 o
   2   1  29      533.14      561.01      7.79 o
   3   1  29      590.09      584.00      6.95 o
   4   1  29      858.48      899.60      7.90 o
   5   1  29      837.39      938.05      8.86 o
   6   1  29     1514.50     1547.08     12.46 o
   7   1  29      264.47      317.75     14.49 o
   0   2  29     3940.89     4185.40     23.24 o
   1   2  29     3533.28     3598.52     14.13 o
   2   2  29     2108.69     2157.08      9.82 o
   3   2  29      507.17      546.28      6.83 o
   4   2  29       73.70       65.39      4.79 o
   5   2  29       91.70       86.12      5.63 o
   6   2  29      590.72      569.27     12.10 o
   1   3  29      198.51      177.26      4.55 o
   2   3  29      277.64      270.68      4.55 o
   3   3  29     1445.28     1416.65     10.66 o
   4   3  29     1507.48     1582.65     15.69 o
   0   0  30     4631.09     4401.82     34.97 o
   1   0  30     1446.99     1532.23     15.33 o
   2   0  30     3972.38     4342.30     34.13 o
   3   0  30       81.18       73.42      6.35 o
   4   0  30      627.64      687.25     13.65 o
   5   0  30       49.85       36.77      7.43 o
   6   0  30     1046.33     1136.39     23.83 o
   1   1  30       79.02       58.93      4.07 o
   2   1  30     1097.75     1189.93      8.74 o
   3   1  30      296.12      295.71      5.51 o
   4   1  30     2955.10     3187.83     15.69 o
   5   1  30      251.78      253.79      7.31 o
   0   2  30       60.67      124.80      5.87 o
   1   2  30        2.26        4.79      4.07 <
   2   2  30       70.40       94.14      4.67 o
   3   2  30       12.31        2.63      6.83 <
   4   2  30      150.92      152.71      7.55 o
   1   1  31        1.03       -5.27      3.83 <
   2   1  31      527.65      529.03      7.07 o
   3   1  31        3.42        5.39      6.59 <
   4   1  31     3537.36     4375.95     29.46 o
   0   2  31     5053.91     4861.15     49.23 o
   1   2  31       56.10       52.22      7.07 o
   2   2  31     2924.91     2869.11     21.20 o
   0   0  32     3302.08     2795.81     36.65 o
   1   0  32      896.50      897.68     15.93 o
   2   0  32     3811.97     4266.12     37.37 o
   1   1  32        1.50       -9.58      6.95 <
